# Supplementary material for: Vulnerable to heat stress: gaps in international standard metric thresholds
Source: Int J Biometeorol. 2024 Sep 20;68(12):2495–506. doi: 10.1007/s00484-024-02783-6 (PMC11599290; doi:10.1007/s00484-024-02783-6)
Supplement: Supplementary file 1 — Supplementary Material 1 [file 484_2024_2783_MOESM1_ESM.xlsx]

## Sheet: Overview
Field	Location	Age Groups	Sex	Threshold 1	Threshold 2	RCP	Occupation	Type	Clothing	Acclimatized
Athletics	See Countries Tab	Adolescent	Both	This is the lowest threshold listed in the studies	This is the highest threshold listed by studies indicating heat stress	2.6	Aerobic	o (outdoor)	not considered	acclimatized
Behaviour		Adult	Female			4.5	Air Crew	i (indoor)	protective	none ( there was no consideration in study design)
Built Environment		Child	Male			8.5	Airport		cool (cooling measure such as damp cloth around neck)	not ( not acclimatized)
Health		Elderly				SSPs	American Football		light	trained (training had taken place in the study design)
Meteorology		Many				A1B	Asbestos Worker		b (two or more types of clothing)	climate (the participants were from the same climate as where the study took place)
Occupation		Neonatal					Athlete		w (in water)	both (design included acclimatized and not acclimatized individuals)
Physiology		Older Adult					Baker			health (health study design)
School		Young Adult					Baseball
							Brick Moulder
							Casting
							Ceramic
							Charcol
							Chemical
							Coffee Farmer
							Construction
							Cotton
							Cricketers
							Cycling
							Depot
							Drivers
							EOD Technicians
							Farmers
							Firefighter
							Football
							Forest Workers
							Foundry
							Fruit Tree Harvester
							Glass
							Grape Harvesters
							Groundskeepers
							Health
							Health Worker
							Hiking
							Hygienist
							Incineration
							Internal Displaced People
							Islam
							Joineries
							Kitchen Workers
							Laundry
							Machinsts
							Maintainance Workers
							Manufacturing
							Marathon
							Mascot Actors
							Maternal
							Military
							Mining
							Multi
							NICU
							Ocean Race
							Oil Spill
							Physiology
							Power Network
							PPE
							Quarry
							Rice Farmer
							Safety Workers
							School
							Search and Rescue
							Shoe Worker
							Smelter
							Steel
							Sugarcane Harvesters
							Swimmers
							Taxi Driver
							Tea Harvesters
							Tennis
							Traffic Police
							Volleyball
							Walking
							Workers

## Sheet: Results
Authors	Author full names	Author(s) ID	Title	Year	Decade	Sourcetitle	Volume	Issue	Art. No.	Page start	Page end	Page count	Citedby	DOI	Link	Field	Country	Age	Sex	Threshold 1	Threshold 2	RCP	Acclimatized	Clothing	Occupation	Type	Abstract	AuthorKeywords	IndexKeywords	Document Type	Publication Stage	Open Access	Source	EID
Kjellstrom T. Holmer I. Lemke B.	Kjellstrom Tord (7006955733) Holmer Ingvar (7006693657) Lemke Bruno (55337106300)	7006955733 7006693657 55337106300	Workplace heat stress health and productivity-an increasing challenge for low and middle-income countries during climate change	2009	2000	Global Health Action	2	1	2047				433	10.3402/gha.v2i0.2047	https://www.scopus.com/inward/record.uri?eid=2-s2.0-74949122039&doi=10.3402%2fgha.v2i0.2047&partnerID=40&md5=654e2c5948f57a7782f988b9968e80cc	Occupation		Many	Both	26	30.8		none	not considered		o	Background: Global climate change is already increasing the average temperature and direct heat exposure in many places around the world. Objectives: To assess the potential impact on occupational health and work capacity for people exposed at work to increasing heat due to climate change. Design: A brief review of basic thermal physiology mechanisms occupational heat exposure guidelines and heat…	Climate change Heat Occupational health Productivity Work		Article	Final	All Open Access Gold Open Access Green Open Access	Scopus	2-s2.0-74949122039
Dunne J.P. Stouffer R.J. John J.G.	Dunne John P. (7101823091) Stouffer Ronald J. (7101632204) John Jasmin G. (7201656946)	7101823091 7101632204 7201656946	Reductions in labour capacity from heat stress under climate warming	2013	2010	Nature Climate Change	3	6		563	566	3	358	10.1038/nclimate1827	https://www.scopus.com/inward/record.uri?eid=2-s2.0-84878581718&doi=10.1038%2fnclimate1827&partnerID=40&md5=dc1a4c220980d3a50023f22c53a49189	Meteorology		Many	Both			8.5				o	A fundamental aspect of greenhouse-gas-induced warming is a global-scale increase in absolute humidity. Under continued warming this response has been shown to pose increasingly severe limitations on human activity in tropical and mid-latitudes during peak months of heat stress. One heat-stress metric with broad occupational health applications is wet-bulb globe temperature. We combine wet-bulb g…		carbon dioxide climate modeling environmental stress global warming greenhouse gas guideline heating human activity humidity labor nature-society relations occupational exposure population distribution public health social change	Article	Final		Scopus	2-s2.0-84878581718
Montain S.J. Sawka M.N. Cadarette B.S. Quigley M.D. McKay J.M.	Montain S.J. (7003324966) Sawka M.N. (7005077416) Cadarette B.S. (6602154235) Quigley M.D. (7102627842) McKay J.M. (57212711531)	7003324966 7005077416 6602154235 7102627842 57212711531	Physiological tolerance to uncompensable heat stress: Effects of exercise intensity protective clothing and climate	1994	1990	Journal of Applied Physiology	77	1		216	222	6	193	10.1152/jappl.1994.77.1.216	https://www.scopus.com/inward/record.uri?eid=2-s2.0-0028338540&doi=10.1152%2fjappl.1994.77.1.216&partnerID=40&md5=46ec4c9e172f298c459bb030304ee837	Physiology			Male				acclimatized	protective clothing	Physiology	o	This study determined the influence of exercise intensity protective clothing level and climate on physiological tolerance to uncompensable heat stress. It also compared the relationship between core temperature and the incidence of exhaustion from heat strain for persons wearing protective clothing to previously published data of unclothed persons during uncompensable heat stress. Seven heat-acc…	heat exhaustion temperature regulation	adult article cooling core temperature evaporation exercise heart rate heat acclimatization heat stress heat stroke heat tolerance human human experiment male metabolic rate normal human priority journal protective clothing rectum temperature skin temperature thermoregulation tropic climate	Article	Final		Scopus	2-s2.0-0028338540
Willett K.M. Sherwood S.	Willett Katharine M. (22636199100) Sherwood Steven (56014511300)	22636199100 56014511300	Exceedance of heat index thresholds for 15 regions under a warming climate using the wet-bulb globe temperature	2012	2010	International Journal of Climatology	32	2		161	177	16	189	10.1002/joc.2257	https://www.scopus.com/inward/record.uri?eid=2-s2.0-84855941300&doi=10.1002%2fjoc.2257&partnerID=40&md5=aa31e2fbfb3bd98b89259cf254e2a447	Meteorology				28	35	A1B				o	Thermal comfort is quantified in 15 regions using the wet-bulb globe temperature (WBGT) examining past and future rates of thresholds exceedance corresponding to moderate high and extreme heat (28 32 and 35 °C respectively). As recent changes to thermal comfort appear to be dominated by temperature and humidity a WBGT approximation based only on these is used. A new homogenised dataset from 1973 …	Climate change Heat stress Humidity Wet-bulb globe temperature	Atmospheric humidity Climate models Computer simulation Forecasting Thermal comfort Absolute humidity Australia Climate model simulations Data sets Heat indices Heat stress Recent trends Seasonal mean Temperature increase Threshold exceedance Warming climate Wet-bulb air temperature climate change numerical model relative humidity threshold Climate change	Article	Final		Scopus	2-s2.0-84855941300
Fischer E.M. Oleson K.W. Lawrence D.M.	Fischer E.M. (16425497600) Oleson K.W. (6603901951) Lawrence D.M. (7402207328)	16425497600 6603901951 7402207328	Contrasting urban and rural heat stress responses to climate change	2012	2010	Geophysical Research Letters	39	3	L03705				174	10.1029/2011GL050576	https://www.scopus.com/inward/record.uri?eid=2-s2.0-84856908912&doi=10.1029%2f2011GL050576&partnerID=40&md5=46c2e9ab5c33edd08f96c9bbc535ea7f	Built Environment										o	Hot temperatures in combination with high humidity cause human discomfort and may increase morbidity and mortality. A global climate model with an embedded urban model is used to explore the urban-rural contrast in the wet-bulb globe temperature a heat stress index accounting for temperature and humidity. Wet-bulb globe temperatures are calculated at each model time step to resolve the heat stres…		Carbon dioxide Climate change Rural areas Thermal stress Tropics Adaptive capacity Annual cycle Diurnal cycle Global climate model Heat stress Heatwaves High humidity Midlatitudes Time step Tropical regions Urban areas Urban heat island Urban model Urban-rural Wet-bulb Climate extremes heatwave Urban and rural amplification climate change climate modeling global change heat island morbidity morta…	Article	Final	All Open Access Bronze Open Access	Scopus	2-s2.0-84856908912
Flouris A.D. Dinas P.C. Ioannou L.G. Nybo L. Havenith G. Kenny G.P. Kjellstrom T.	Flouris Andreas D (8446310300) Dinas Petros C (36616896800) Ioannou Leonidas G (57204396679) Nybo Lars (6701485434) Havenith George (7004613724) Kenny Glen P (7201620912) Kjellstrom Tord (7006955733)	8446310300 36616896800 57204396679 6701485434 7004613724 7201620912 7006955733	Workers' health and productivity under occupational heat strain: a systematic review and meta-analysis	2018	2010	The Lancet Planetary Health	2	12		e521	e531	10	171	10.1016/S2542-5196(18)30237-7	https://www.scopus.com/inward/record.uri?eid=2-s2.0-85057864316&doi=10.1016%2fS2542-5196%2818%2930237-7&partnerID=40&md5=c242a0ec382ef4c4273faf9e3e91e526	Occupation				22	24.8		none	not considered	Workers		Background: Occupational heat strain (ie the effect of environmental heat stress on the body) directly threatens workers' ability to live healthy and productive lives. We estimated the effects of occupational heat strain on workers' health and productivity outcomes. Methods: Following PRISMA guidelines for this systematic review and meta-analysis we searched PubMed and Embase from database incept…		Efficiency Heat Stress Disorders Hot Temperature Humans Occupational Diseases Occupational Exposure Occupational Health acute kidney failure Article core temperature environmental temperature health status heat stress human kidney disease occupational exposure occupational hazard occupational health productivity shift worker world health organization heat heat injury meta analysis occupational di…	Article	Final	All Open Access Gold Open Access Green Open Access	Scopus	2-s2.0-85057864316
Reeve N. Toumi R.	Reeve N. (6603336414) Toumi R. (7007010459)	6603336414 7007010459	Lightning activity as an indicator of climate change	1999	1990	Quarterly Journal of the Royal Meteorological Society	125	555		893	903	10	143	10.1256/smsqj.55506	https://www.scopus.com/inward/record.uri?eid=2-s2.0-0032793518&doi=10.1256%2fsmsqj.55506&partnerID=40&md5=e0789e4b2966f4be4fc18e98c92f2ec5	Meteorology											Data from the Optical Transient Detector lightning sensor are analysed to investigate the hypothesis that global lightning activity will increase should the average global temperature increase. It is shown that changes in global monthly land lightning activity are well correlated with changes in global monthly land wet-bulb temperatures. The correlation is strongest in the northern hemisphere and…	Optical Transient Detector Satellite observation	climate change lightning optical instrument satellite imagery	Article	Final		Scopus	2-s2.0-0032793518
Moran D.S. Pandolf K.B. Shapiro Y. Heled Y. Shani Y. Mathew W.T. Gonzalez R.R.	Moran D.S. (7102227999) Pandolf K.B. (7006234742) Shapiro Y. (7102175989) Heled Y. (6701472015) Shani Y. (7004262560) Mathew W.T. (15742900300) Gonzalez R.R. (7403455485)	7102227999 7006234742 7102175989 6701472015 7004262560 15742900300 7403455485	An environmental stress index (ESI) as a substitute for the wet bulb globe temperature (WBGT)	2001	2000	Journal of Thermal Biology	26	45050		427	431	4	121	10.1016/S0306-4565(01)00055-9	https://www.scopus.com/inward/record.uri?eid=2-s2.0-0034863669&doi=10.1016%2fS0306-4565%2801%2900055-9&partnerID=40&md5=4b6e9498b1a89f8c570409c716c2dc80	Meteorology											The purpose of this study was to develop a new environmental stress index (ESI) based on different parameters relating to heat stress. Meteorological measurements were taken in three climatic zones (hot/wet hot/dry and extremely hot/dry) for 60 days and a new stress index based on these databases was developed as follows: ESI = 0.63Ta - 0.03RH + 0.002SR + 0.0054(Ta·RH) - 0.073(0.1 + SR)-1. where …	Heat-stress Index Radiation Temperature WBGT		Article	Final		Scopus	2-s2.0-0034863669
Atthajariyakul S. Leephakpreeda T.	Atthajariyakul S. (16052290200) Leephakpreeda T. (6602831766)	16052290200 6602831766	Neural computing thermal comfort index for HVAC systems	2005	2000	Energy Conversion and Management	46	15-16		2553	2565	12	116	10.1016/j.enconman.2004.12.007	https://www.scopus.com/inward/record.uri?eid=2-s2.0-17744381963&doi=10.1016%2fj.enconman.2004.12.007&partnerID=40&md5=f92cfe01b49144dd1045d996729d464f	Built Environment											The primary purpose of a heating ventilating and air conditioning (HVAC) system within a building is to make occupants comfortable. Without real time determination of human thermal comfort it is not feasible for the HVAC system to yield controlled conditions of the air for human comfort all the time. This paper presents a practical approach to determine human thermal comfort quantitatively via ne…	HVAC system Neural network Predicted mean vote Thermal comfort index	Computational methods Energy utilization Functions Heating Mathematical models Neural networks Nonlinear equations Thermal insulation Thermal variables control Ventilation Clothing insulation Heating ventilating and airconditioning (HVAC) systems Predicted mean vote Thermal comfort index Air conditioning	Article	Final		Scopus	2-s2.0-17744381963
Racinais S. Alonso J.M. Coutts A.J. Flouris A.D. Girard O. González-Alonso J. Hausswirth C. Jay O. Lee J.K.W. Mitchell N. Nassis G.P. Nybo L. Pluim B.M. Roelands B. Sawka M.N. Wingo J.E. Périard J.D.	Racinais S. (23036514000) Alonso J.M. (55156497500) Coutts A.J. (7005163036) Flouris A.D. (8446310300) Girard O. (55247058400) González-Alonso J. (7004397216) Hausswirth C. (56229407700) Jay O. (6508268621) Lee J.K.W. (56612609900) Mitchell N. (7102466788) Nassis G.P. (6603145277) Nybo L. (6701485434) Pluim B.M. (6601994587) Roelands B. (8590460900) Sawka M.N. (57205734800) Wingo J.E. (8080314800…	23036514000 55156497500 7005163036 8446310300 55247058400 7004397216 56229407700 6508268621 56612609900 7102466788 6603145277 6701485434 6601994587 8590460900 57205734800 8080314800 6507277041	Consensus recommendations on training and competing in the heat	2015	2010	Scandinavian Journal of Medicine and Science in Sports	25	S1		6	19	13	115	10.1111/sms.12467	https://www.scopus.com/inward/record.uri?eid=2-s2.0-84928785618&doi=10.1111%2fsms.12467&partnerID=40&md5=d64dbe7cdc8937b94e91a17957bc2c0a	Physiology		Adult	Both				acclimatized	cool	Athlete	o	Exercising in the heat induces thermoregulatory and other physiological strain that can lead to impairments in endurance exercise capacity. The purpose of this consensus statement is to provide up-to-date recommendations to optimize performance during sporting activities undertaken in hot ambient conditions. The most important intervention one can adopt to reduce physiological strain and optimize…	Acclimation Acclimatization Cold water immersion Cooling Dehydration Exercise Heat exhaustion Hydration Performance Temperature Thermoregulation Wet bulb globe temperature	Acclimatization Athletic Performance Body Temperature Regulation Dehydration Drinking Behavior Exercise Fluid Therapy Heat Stress Disorders Hot Temperature Humans Sports acclimatization adverse effects athletic performance complication consensus development dehydration drinking behavior exercise fluid therapy heat Heat Stress Disorders human physiology sport thermoregulation	Article	Final	All Open Access Green Open Access	Scopus	2-s2.0-84928785618
Buchheit M. Voss S.C. Nybo L. Mohr M. Racinais S.	Buchheit M. (17343379000) Voss S.C. (23037143300) Nybo L. (6701485434) Mohr M. (7101607019) Racinais S. (23036514000)	17343379000 23037143300 6701485434 7101607019 23036514000	Physiological and performance adaptations to an in-season soccer camp in the heat: Associations with heart rate and heart rate variability	2011	2010	Scandinavian Journal of Medicine and Science in Sports	21	6		e477	e485	8	114	10.1111/j.1600-0838.2011.01378.x	https://www.scopus.com/inward/record.uri?eid=2-s2.0-82455174849&doi=10.1111%2fj.1600-0838.2011.01378.x&partnerID=40&md5=24d79167b812ca83ec188ffc0c8e6e18	Athletics		Adult	Male	32.7	36.5		trained	not considered	Football	o	The aim of the present study was to examine the associations between adaptive responses to an in-season soccer training camp in the heat and changes in submaximal exercising heart rate (HRex 5-min run at 9km/h) postexercise HR recovery (HRR) and HR variability (HRV). Fifteen well-trained but non-heat-acclimatized male adult players performed a training week in Qatar (34.6±1.9°C wet bulb globe tem…	Creatine kinase Heart rate recovery Heat acclimation Plasma volume Submaximal running test	Acclimatization Adaptation Physiological Adult Athletic Performance Exercise Test Heart Rate Hot Temperature Humans Male Qatar Soccer Young Adult acclimatization adaptation adult article athletic performance exercise test heart rate heat human male methodology physiology Qatar sport	Article	Final		Scopus	2-s2.0-82455174849
D'Ambrosio Alfano F.R. Malchaire J. Palella B.I. Riccio G.	D'Ambrosio Alfano Francesca R. (57203527400) Malchaire Jacques (7005695019) Palella Boris Igor (6603203073) Riccio Giuseppe (57201566644)	57203527400 7005695019 6603203073 57201566644	WBGT index revisited after 60 years of use	2014	2010	Annals of Occupational Hygiene	58	8		955	970	15	113	10.1093/annhyg/meu050	https://www.scopus.com/inward/record.uri?eid=2-s2.0-84922371349&doi=10.1093%2fannhyg%2fmeu050&partnerID=40&md5=2eb0f49da802995285f4c9e9821ead6d	Occupation							none	not considered	Hygienist		The Wet Bulb Globe Temperature (WBGT) seems to be still used world widely for the evaluation of heat stress conditions and it is recommended by ISO and American Conference of Governmental Industrial Hygienists as a screening method. Unfortunately many occupational health practitioners and users appear to be unaware of its limitations. As the ISO 7243 Standard based on WBGT is presently under revi…	clothing adjustment factors globe temperature heat stress physical agents risk assessment WBGT	Calibration Environmental Monitoring Heat Stress Disorders Hot Temperature Humans Humidity International Agencies Occupational Exposure Occupational Health Reference Standards Temperature Industrial hygiene Thermal stress Adjustment factors American conference of governmental industrial hygienists Heat stress Heat stress condition Occupational health Physical agents WBGT Wet-bulb globe temperatur…	Article	Final	All Open Access Bronze Open Access	Scopus	2-s2.0-84922371349
Tuholske C. Caylor K. Funk C. Verdin A. Sweeney S. Grace K. Peterson P. Evans T.	Tuholske Cascade (57191216035) Caylor Kelly (6603587842) Funk Chris (57811032600) Verdin Andrew (56473750100) Sweeney Stuart (57203194388) Grace Kathryn (7006855094) Peterson Pete (7402598670) Evans Tom (57210535304)	57191216035 6603587842 57811032600 56473750100 57203194388 7006855094 7402598670 57210535304	Global urban population exposure to extreme heat	2021	2020	Proceedings of the National Academy of Sciences of the United States of America	118	41	e2024792118				112	10.1073/pnas.2024792118	https://www.scopus.com/inward/record.uri?eid=2-s2.0-85116538501&doi=10.1073%2fpnas.2024792118&partnerID=40&md5=a6aa698d751816e851f874cdd99ac498	Built Environment				30	30						Increased exposure to extreme heat from both climate change and the urban heat island effect—total urban warming—threatens the sustainability of rapidly growing urban settlements worldwide. Extreme heat exposure is highly unequal and severely impacts the urban poor. While previous studies have quantified global exposure to extreme heat the lack of a globally accurate fine-resolution temporal anal…	Climate change Hazards Public health Sustainability Urbanization	Cities Climate Environmental Exposure Extreme Heat Extreme Weather Global Warming Hot Temperature Humans Public Health Urban Population Urbanization adult article climate change extreme hot weather geography human population growth public health relative humidity urban population urbanization warming adverse event city climate environmental exposure greenhouse effect heat public health urban popu…	Article	Final	All Open Access Green Open Access Hybrid Gold Open Access	Scopus	2-s2.0-85116538501
Rivera-Brown A.M. Gutiérrez R. Gutiérrez J.C. Frontera W.R. Bar-Or O.	Rivera-Brown Anita M. (6602707460) Gutiérrez Randall (36339724300) Gutiérrez Juan Carlos (55057652600) Frontera Walter R. (7006370401) Bar-Or Oded (57205850585)	6602707460 36339724300 55057652600 7006370401 57205850585	Drink composition voluntary drinking and fluid balance in exercising trained heat-acclimatized boys	1999	1990	Journal of Applied Physiology	86	1		78	84	6	105	10.1152/jappl.1999.86.1.78	https://www.scopus.com/inward/record.uri?eid=2-s2.0-0344528633&doi=10.1152%2fjappl.1999.86.1.78&partnerID=40&md5=6b9f08816c892c7b32e680564b258778	School		Child	Male	29.4	31.4				Aerobic		This study examined the effects of beverage composition on the voluntary drinking pattern body fluid balance and thermoregulation of heat- acclimatized trained boys exercising intermittently in outdoor conditions (wet bulb globe temperature 30.4 ± 1.0°C). Twelve boys (age 13.4 ± 0.4 yr) performed two 3-h sessions each consisting of four 20-min cycling bouts at 60% maximal aerobic power alternatin…	Body temperature Children Sweating Tropical climate Voluntary dehydration	carbohydrate electrolyte adolescent article beverage clinical trial controlled clinical trial controlled study dehydration drinking exercise fluid balance fluid intake heat acclimatization human male normal human priority journal school child sweating thermoregulation training	Article	Final		Scopus	2-s2.0-0344528633
Borghi L. Meschi T. Amato F. Novarini A. Romanelli A. Cigala F.	Borghi L. (7006909604) Meschi T. (6603086769) Amato F. (7005352695) Novarini A. (7004939810) Romanelli A. (57215454777) Cigala F. (6701679704)	7006909604 6603086769 7005352695 7004939810 57215454777 6701679704	Hot occupation and nephrolithiasis	1993	1990	Journal of Urology	150	6		1757	1760	3	105	10.1016/S0022-5347(17)35887-1	https://www.scopus.com/inward/record.uri?eid=2-s2.0-0027714653&doi=10.1016%2fS0022-5347%2817%2935887-1&partnerID=40&md5=f2706c40e09e56f2f4dcfa973e531d1b	Occupation		Adult					climate	not considered	Machinsts	i	We investigated the prevalence of stone disease and urinary stone risk factors in machinists chronically exposed to a hot environment and massive sweating without interference of nephrotoxic metals or other lithogenic compounds. The study was performed at a glass plant and exposure to heat stress was estimated by the Wet Bulb Globe Temperature climatic index. The prevalence of nephrolithiasis on …	calculi dehydration heat occupational exposure	adult article dehydration environmental factor heat stress human major clinical study male nephrolithiasis nephrotoxicity occupational exposure occupational hazard prevalence priority journal stone formation sweating thermal exposure	Article	Final		Scopus	2-s2.0-0027714653
Kjellstrom T. Freyberg C. Lemke B. Otto M. Briggs D.	Kjellstrom Tord (7006955733) Freyberg Chris (57190737087) Lemke Bruno (55337106300) Otto Matthias (57196763809) Briggs David (57208461874)	7006955733 57190737087 55337106300 57196763809 57208461874	Estimating population heat exposure and impacts on working people in conjunction with climate change	2018	2010	International Journal of Biometeorology	62	3		291	306	15	103	10.1007/s00484-017-1407-0	https://www.scopus.com/inward/record.uri?eid=2-s2.0-85026554906&doi=10.1007%2fs00484-017-1407-0&partnerID=40&md5=30c7c689e307f8279e051fc09e05b9b8	Occupation						2.6 6	none	not considered	Workers		Increased environmental heat levels as a result of climate change present a major challenge to the health wellbeing and sustainability of human communities in already hot parts of this planet. This challenge has many facets from direct clinical health effects of daily heat exposure to indirect effects related to poor air quality poor access to safe drinking water poor access to nutritious and saf…	Climate change Health impacts Heat Social/economic impacts Work	Adolescent Adult Aged Child Child Preschool Climate Change Efficiency Hot Temperature Humans Humidity Infant Infant Newborn Middle Aged Models Theoretical Occupational Exposure Workplace Young Adult adolescent adult aged child climate change heat human humidity infant middle aged newborn occupational exposure preschool child productivity theoretical model workplace young adult	Article	Final		Scopus	2-s2.0-85026554906
Brake D.J. Bates G.P.	Brake D.J. (7004537655) Bates G.P. (7101846673)	7004537655 7101846673	Fluid losses and hydration status of industrial workers under thermal stress working extended shifts	2003	2000	Occupational and Environmental Medicine	60	2		90	96	6	98	10.1136/oem.60.2.90	https://www.scopus.com/inward/record.uri?eid=2-s2.0-0037308412&doi=10.1136%2foem.60.2.90&partnerID=40&md5=dc87ee36ed1f53b60846d8574d03b2a9	Occupation		Adult	Male	28	28		climate	not considered	Mining	o	Aims: To assess whether workers under significant thermal stress necessarily dehydrated during their exposure and whether "involuntary dehydration" was inevitable as supported by ISO 9866 and other authorities. Other objectives were to quantify sweat rates against recommended occupational limits to develop a dehydration protocol to assist with managing heat exposures and to understand the role of…		Adult Dehydration Drinking Heat Stress Disorders Humans Male Mining Occupational Exposure Specific Gravity Sweating Water Water-Electrolyte Balance Work Schedule Tolerance Vertebrata adult article clinical article dehydration environmental temperature fluid intake health education human hydration industrial worker kidney concentrating capacity male meal miner occupational exposure priority journa…	Article	Final	All Open Access Bronze Open Access Green Open Access	Scopus	2-s2.0-0037308412
Bernard T.E. Pourmoghani M.	Bernard Thomas E. (56394724100) Pourmoghani Mehdi (6504610639)	56394724100 6504610639	Prediction of workplace wet bulb global temperature	1999	1990	Applied Occupational and Environmental Hygiene	14	2		126	134	8	84	10.1080/104732299303296	https://www.scopus.com/inward/record.uri?eid=2-s2.0-0033042169&doi=10.1080%2f104732299303296&partnerID=40&md5=20527462ac163c1253cf34652da34501	Physiology							none	not considered			The wet bulb globe temperature (WBGT) is the de facto standard to assess environmental contributions to heat stress. A practical problem emerges when the heat stress conditions vary over many locations or during the day. To address this problem investigators have suggested empirical relationships and thermodynamic models. The purpose of this effort was to examine a thermodynamic model in the labo…	Heat stress Models WBGT	Heat Stress Disorders Humans Models Theoretical Occupational Diseases Occupational Exposure Predictive Value of Tests Temperature Workplace air temperature article environmental temperature heat stress mathematical model priority journal smelter temperature measurement thermodynamics workplace	Article	Final		Scopus	2-s2.0-0033042169
Radakovic S.S. Maric J. Surbatovic M. Radjen S. Stefanova E. Stankovic N. Filipovic N.	Radakovic Sonja S. (9232887900) Maric Jelena (6602218323) Surbatovic Maja (9232887700) Radjen Slavica (15844153200) Stefanova Elka (7004567022) Stankovic Nebojsa (7004503600) Filipovic Nikola (7003827148)	9232887900 6602218323 9232887700 15844153200 7004567022 7004503600 7003827148	Effects of acclimation on cognitive performance in soldiers during exertional heat stress	2007	2000	Military Medicine	172	2		133	136	3	73	10.7205/MILMED.172.2.133	https://www.scopus.com/inward/record.uri?eid=2-s2.0-33846899991&doi=10.7205%2fMILMED.172.2.133&partnerID=40&md5=6ee728564de598367281864749b1231a	Occupation		Adult	Male	16	29		trained	not considered	Military	o	This study investigates the effects of exertional heat stress and acclimation status on physiological and cognitive performance. Forty male soldiers performed an exertional heat stress test (EHST) either in a cool (20°C 16°C wet bulb globe temperature) or in a hot environment (40°C 29°C wet bulb globe temperature) unacclimatized or after 10 days of passive or active acclimation. Mean skin and tym…		Acclimatization Adult Cognition Exercise Test Follow-Up Studies Heart Rate Heat Stress Disorders Humans Male Military Personnel Physical Exertion Psychological Tests acclimatization adult article cognition cold exposure environmental temperature exercise exercise test heart rate heat stress human human experiment male military medicine neuropsychological test normal human physical stress skin tem…	Article	Final	All Open Access Bronze Open Access	Scopus	2-s2.0-33846899991
Abdel-Ghany A.M. Al-Helal I.M. Shady M.R.	Abdel-Ghany A.M. (13105274500) Al-Helal I.M. (55906914800) Shady M.R. (55619978900)	13105274500 55906914800 55619978900	Human thermal comfort and heat stress in an outdoor urban arid environment: A case study	2013	2010	Advances in Meteorology	2013		693541				71	10.1155/2013/693541	https://www.scopus.com/inward/record.uri?eid=2-s2.0-84874900635&doi=10.1155%2f2013%2f693541&partnerID=40&md5=cb1530484fcab2f415872bab449a031e	Meteorology											To protect humans from heat stress risks thermal comfort and heat stress potential were evaluated under arid environment which had never been made for such climate. The thermal indices THI WBGT PET and UTCI were used to evaluate thermal comfort and heat stress. RayMan software model was used to estimate the PET and the UTCI calculator was used for UTCI. Dry and wet bulb temperatures (T d T w) nat…			Article	Final	All Open Access Gold Open Access Green Open Access	Scopus	2-s2.0-84874900635
Clements J.M. Casa D.J. Knight J.C. McClung J.M. Blake A.S. Meenen P.M. Gilmer A.M. Caldwell K.A.	Clements Julie M. (7202538032) Casa Douglas J. (7004374101) Knight J. Chad (14018143600) McClung Joseph M. (7004553184) Blake Alan S. (7201402264) Meenen Paula M. (6507912687) Gilmer Allison M. (6602564904) Caldwell Kellie A. (7103214587)	7202538032 7004374101 14018143600 7004553184 7201402264 6507912687 6602564904 7103214587	Ice-water immersion and cold-water immersion provide similar cooling rates in runners with exercise-induced hyperthermia	2002	2000	Journal of Athletic Training	37	2		146	150	4	71		https://www.scopus.com/inward/record.uri?eid=2-s2.0-0036294006&partnerID=40&md5=6f0e4ace136fcc6ec7d16a3839d24b93	Athletics		Adult		26	28		trained	cool	Athlete	o	Objective: To assess whether ice-water immersion or cold-water immersion is the more effective treatment for rapidly cooling hyperthermic runners. Design and Setting: 17 heat-acclimated highly trained distance runners (age = 28 ± 2 years height = 180 ± 2 cm weight = 68.5 ± 2.1 kg body fat = 11.2 ± 1.3% training volume = 89 ± 10 km/wk) completed a hilly trail run (approximately 19 km and 86 minute…	Body cooling Cooling rates Exertional heat illness Hyperthermia	ice adult article dehydration exercise female heat acclimatization human human experiment hyperthermia induced hypothermia male normal human rectum temperature rehydration water immersion	Article	Final		Scopus	2-s2.0-0036294006
Li D. Yuan J. Kopp R.E.	Li Dawei (57223237188) Yuan Jiacan (54785636800) Kopp Robert E. (7102794612)	57223237188 54785636800 7102794612	Escalating global exposure to compound heat-humidity extremes with warming	2020	2020	Environmental Research Letters	15	6	64003				70	10.1088/1748-9326/ab7d04	https://www.scopus.com/inward/record.uri?eid=2-s2.0-85086380250&doi=10.1088%2f1748-9326%2fab7d04&partnerID=40&md5=a4e6b621197c7628179afe557a4a3798	Meteorology				33	33						Heat stress harms human health agriculture the economy and the environment more broadly. Exposure to heat stress is increasing with rising global temperatures. While most studies assessing future heat stress have focused on surface air temperature compound extremes of heat and humidity are key drivers of heat stress. Here we use atmospheric reanalysis data and a large initial-condition ensemble o…	heat stress heat-humidity extremes population exposure wet bulb globe temperature	Agricultural robots Atmospheric temperature Climate models Thermal stress Atmospheric reanalysis data Global climate model simulations Global temperatures Initial condition ensembles Mitigation policies Pre-industrial levels Surface air temperatures Wet-bulb globe temperatures air temperature climate forcing climate modeling extreme event high temperature humidity population distribution public h…	Article	Final	All Open Access Gold Open Access	Scopus	2-s2.0-85086380250
Zhang L. Deng Z. Liang L. Zhang Y. Meng Q. Wang J. Santamouris M.	Zhang Lei (55986560100) Deng Zhichao (57211271751) Liang Lisha (57211273947) Zhang Yu (56383844600) Meng Qinglin (16064722600) Wang Junsong (57112783500) Santamouris Mattheos (7006575535)	55986560100 57211271751 57211273947 56383844600 16064722600 57112783500 7006575535	Thermal behavior of a vertical green facade and its impact on the indoor and outdoor thermal environment	2019	2010	Energy and Buildings	204		109502				67	10.1016/j.enbuild.2019.109502	https://www.scopus.com/inward/record.uri?eid=2-s2.0-85073235991&doi=10.1016%2fj.enbuild.2019.109502&partnerID=40&md5=d04aa4c20576de9975a471c74c46f2d1	Built Environment											Vertical green facades (VGFs) are one of the most promising technologies for reducing building energy consumption and mitigating the urban heat island phenomenon. Many studies have investigated the cooling effects of VGFs however research on the thermal behavior of VGFs and the impacts on indoor and outdoor thermal environments are scarce which limits the understanding and application of VGFs. Th…	Operative temperature Thermal behavior Thermal environment Vertical green facade Wet bulb globe temperature	Atmospheric temperature Energy utilization Facades Photosynthesis Transpiration Vegetation Building energy consumption Engineering applications Operative temperature Outdoor thermal environment Physiological activity Thermal behaviors Thermal environment Wet-bulb globe temperatures Thermal Engineering	Article	Final		Scopus	2-s2.0-85073235991
Knutson T.R. Ploshay J.J.	Knutson Thomas R. (7003554208) Ploshay Jeffrey J. (6603173671)	7003554208 6603173671	Detection of anthropogenic influence on a summertime heat stress index	2016	2010	Climatic Change	138	44958		25	39	14	66	10.1007/s10584-016-1708-z	https://www.scopus.com/inward/record.uri?eid=2-s2.0-84973124426&doi=10.1007%2fs10584-016-1708-z&partnerID=40&md5=3cf8542196c744d6eaacdc39713c36e8	Meteorology											One of the most consequential impacts of anthropogenic warming on humans may be increased heat stress combining temperature and humidity effects. Here we examine whether there are now detectable changes in summertime heat stress over land regions. As a heat stress metric we use a simplified wet bulb globe temperature (WBGT) index. Observed trends in WBGT (1973–2012) are compared to trends from CM…		Atmospheric temperature Climate change Global warming Thermal stress Anthropogenic influence Anthropogenic warming Historical simulation Interannual variability Model ensembles Surface temperatures Temperature and humidities Wet bulb globe temperature indices anthropogenic effect climate forcing climate modeling detection method environmental stress global change global warming index method natur…	Article	Final	All Open Access Green Open Access Hybrid Gold Open Access	Scopus	2-s2.0-84973124426
Kenny G.P. Vierula M. Maté J. Beaulieu F. Hardcastle S.G. Reardon F.	Kenny Glen P. (7201620912) Vierula Matthieu (55308306200) Maté Joseph (36775024200) Beaulieu Francois (55307491500) Hardcastle Stephen G. (35886507100) Reardon Francis (7004365712)	7201620912 55308306200 36775024200 55307491500 35886507100 7004365712	A field evaluation of the physiological demands of miners in Canada's deep mechanized mines	2012	2010	Journal of Occupational and Environmental Hygiene	9	8		491	501	10	64	10.1080/15459624.2012.693880	https://www.scopus.com/inward/record.uri?eid=2-s2.0-84863708435&doi=10.1080%2f15459624.2012.693880&partnerID=40&md5=63b5a944ea10742092c9c2a32cc3e8f2	Occupation		Adult		22	22		climate	not considered	Mining	o	This study was conducted to evaluate the physical/mechanical characteristics of typical selected mining tasks and the energy expenditure required for their performance. The study comprised two phases designed to monitor and record the typical activities that miners perform and to measure the metabolic energy expenditure and thermal responses during the performance of these activities under a non-…	core temperature heat stress mining industry oxygen consumption physical work WBGT	Adult Canada Coal Mining Energy Metabolism Environmental Monitoring Female Heat Stress Disorders Heat-Shock Response Hot Temperature Humans Humidity Male Middle Aged Oxygen Consumption Stress Physiological Work adult article Canada coal mining energy metabolism environmental monitoring female heat heat injury heat shock response human humidity male methodology middle aged oxygen consumption patho…	Article	Final		Scopus	2-s2.0-84863708435
Yamamoto S. Iwamoto M. Inoue M. Harada N.	Yamamoto Shinji (57207329317) Iwamoto Mieko (7402583848) Inoue Masaiwa (56286814900) Harada Noriaki (7401841330)	57207329317 7402583848 56286814900 7401841330	Evaluation of the effect of heat exposure on the autonomic nervous system by heart rate variability and urinary catecholamines	2007	2000	Journal of Occupational Health	49	3		199	204	5	64	10.1539/joh.49.199	https://www.scopus.com/inward/record.uri?eid=2-s2.0-34447117201&doi=10.1539%2fjoh.49.199&partnerID=40&md5=8eb5859710ff90ad8158d4d054d6dee7	Physiology				21	35		health	not considered	Physiology		The aim of this study was to investigate the usefulness of heart rate variability (HRV) and urinary catecholamines (CA) as objective indices of heat stress effect. We examined physiological responses subjective symptoms HRV and urinary CA to evaluate the effect of heat exposure on the autonomic nervous system. Six healthy male students volunteered for this study. They were exposed on different da…	Autonomic nervous system Heart rate variability Heat exposure Urinary catecholamines WBGT	Adult Autonomic Nervous System Catecholamines Heart Rate Heat Humans Japan Male Occupational Exposure catecholamine adult article autonomic nervous system evaluation heart rate heat human Japan male metabolism occupational exposure physiology urine	Article	Final		Scopus	2-s2.0-34447117201
Lei T.-H. Stannard S.R. Perry B.G. Schlader Z.J. Cotter J.D. Mündel T.	Lei Tze-Huan (57192710525) Stannard Stephen R. (6602164546) Perry Blake G. (42462216000) Schlader Zachary J. (23009782400) Cotter James D. (7006104892) Mündel Toby (14023355500)	57192710525 6602164546 42462216000 23009782400 7006104892 14023355500	Influence of menstrual phase and arid vs. humid heat stress on autonomic and behavioural thermoregulation during exercise in trained but unacclimated women	2017	2010	Journal of Physiology	595	9		2823	2837	14	63	10.1113/JP273176	https://www.scopus.com/inward/record.uri?eid=2-s2.0-85007557041&doi=10.1113%2fJP273176&partnerID=40&md5=1da0c0767cf6aaa3921e5c4a1f7fbce1	Athletics		Adult	Female	27	27		trained	not considered	Athlete	o	Key points: Despite an attenuated fluctuation in ovarian hormone concentrations in well-trained women one in two of such women believe their menstrual cycle negatively impacts training and performance. Forthcoming large international events will expose female athletes to hot environments and studies evaluating aerobic exercise performance in such environments across the menstrual cycle are sparse…	exercise thermoregulation women	Acclimatization Adult Athletic Performance Autonomic Nervous System Body Temperature Regulation Exercise Female Heat-Shock Response Humans Humidity Menstrual Cycle Regional Blood Flow estradiol progesterone Article behavior assessment cooling cycling diet dry heat stress exercise follicular phase forearm blood flow forearm vascular resistance heat acclimatization heat stress humid heat stress lut…	Article	Final	All Open Access Bronze Open Access Green Open Access	Scopus	2-s2.0-85007557041
Beshir M.Y. Ramsey J.D.	Beshir M.Y. (6603717762) Ramsey J.D. (7201741288)	6603717762 7201741288	Comparison between male and female subjective estimates of thermal effects and sensations	1981	1980	Applied Ergonomics	12	1		29	33	4	62	10.1016/0003-6870(81)90091-0	https://www.scopus.com/inward/record.uri?eid=2-s2.0-0019548070&doi=10.1016%2f0003-6870%2881%2990091-0&partnerID=40&md5=1cf087c135087ee9582bf08a5d3fe479	Physiology		Young Adult	Both	23.3	43.3		none	not considered	Physiology		Thirty-one male subjects aged between 18 and 40 years and 15 female subjects aged between 18 and 24 years were used to compare male and female subjective estimates of the effect of heat on thermal sensation drowsiness boredom and fatique. The subjects were exposed to climatic conditions between 74° and 110°F (23·3° and 43·3°C) Wet Bulb Globe Temperature (WBGT) while performing perceptual-motor ta…		STATISTICAL METHODS - Regression Analysis climate human cell normal human psychomotor performance sex sex difference thermal comfort thermal exposure HEAT STRESS PERCEPTUAL-MOTOR TASKS HUMAN ENGINEERING	Article	Final		Scopus	2-s2.0-0019548070
Racinais S. Moussay S. Nichols D. Travers G. Belfekih T. Schumacher Y.O. Periard J.D.	Racinais Sebastien (23036514000) Moussay Sebastien (6507760237) Nichols David (57193730478) Travers Gavin (57188860767) Belfekih Taoufik (57189056708) Schumacher Yorck Olaf (35612543300) Periard Julien D. (6507277041)	23036514000 6507760237 57193730478 57188860767 57189056708 35612543300 6507277041	Core temperature up to 41.5ºC during the UCI Road Cycling World Championships in the heat	2019	2010	British Journal of Sports Medicine	53	7		426	429	3	60	10.1136/bjsports-2018-099881	https://www.scopus.com/inward/record.uri?eid=2-s2.0-85057819088&doi=10.1136%2fbjsports-2018-099881&partnerID=40&md5=7efdf38714396b9e5bb34c8bc81a3d78	Athletics		Adult	Both	25	29		trained	not considered	Cycling	o	Objective To characterise the core temperature response and power output profile of elite male and female cyclists during the 2016 UCI Road World Championships. This may contribute to formulating environmental heat stress policies. Methods Core temperature was recorded via an ingestible capsule in 10 15 and 15 cyclists during the team time trial (TTT) individual time trial (ITT) and road race (RR…	elite performance exercise exertional heat stress heat stress thermoregulation	Adult Athletic Performance Bicycling Body Temperature Regulation Competitive Behavior Cross-Sectional Studies Female Heart Rate Heat Stress Disorders Hot Temperature Humans Male Risk Factors Stress Physiological adult athletic performance competitive behavior cross-sectional study cycling female heart rate heat heat injury human male physiological stress physiology risk factor thermoregulation	Article	Final	All Open Access Bronze Open Access Green Open Access	Scopus	2-s2.0-85057819088
Kampmann B. Bröde P. Fiala D.	Kampmann Bernhard (7004011887) Bröde Peter (7003774219) Fiala Dusan (6602625238)	7004011887 7003774219 6602625238	Physiological responses to temperature and humidity compared to the assessment by UTCI WGBT and PHS	2012	2010	International Journal of Biometeorology	56	3		505	513	8	60	10.1007/s00484-011-0410-0	https://www.scopus.com/inward/record.uri?eid=2-s2.0-84860387622&doi=10.1007%2fs00484-011-0410-0&partnerID=40&md5=a2897ff1dc578913a629c30d1bc2d184	Physiology							none	not considered	Physiology	o	In COST Action 730 a multi-segmental thermophysiological model was used to describe physiological strain reactions for different climatic conditions in order to develop a 'Universal Thermal Climate Index' (UTCI). UTCI predictions for warm climates were compared with empirical data from the laboratory tests. The comparison was performed by means of equivalence lines within a psychrometric chart so…	Heat stress Index Model Physiological strain	Body Temperature Regulation Climate Heart Rate Humans Humidity Meteorological Concepts Models Biological Skin Temperature Stress Physiological Sweating Temperature article biological model climate comparative study heart rate human humidity meteorological phenomena physiological stress physiology skin temperature sweating temperature thermoregulation validation study	Article	Final		Scopus	2-s2.0-84860387622
Holmes S.H. Phillips T. Wilson A.	Holmes Seth H. (55505075900) Phillips Thomas (57198364902) Wilson Alex (57141357800)	55505075900 57198364902 57141357800	Overheating and passive habitability: Indoor health and heat indices	2016	2010	Building Research and Information	44	1		1	19	18	59	10.1080/09613218.2015.1033875	https://www.scopus.com/inward/record.uri?eid=2-s2.0-84946491286&doi=10.1080%2f09613218.2015.1033875&partnerID=40&md5=83075bb3c647c9167516853292ed9016	Built Environment										i	As extreme heat and weather events are predicted to increase due to global warming the risk of human heat stress within buildings will increase. To be resilient buildings will need the capacity to provide habitable indoor conditions without power for limited amounts of time. Additional indoor thermal standards are required for public health to address passive habitability during power outages. Cu…	adaptation building stock climate change heat stress human impacts indoor environmental quality overheating public health resilience	Climate change Global warming Health Outages Public health Thermal stress adaptation Building stocks Heat stress Human impact Indoor environmental quality overheating resilience Buildings	Article	Final		Scopus	2-s2.0-84946491286
Cheuvront S.N. Haymes E.M.	Cheuvront S.N. (6701828707) Haymes E.M. (7004063275)	6701828707 7004063275	Ad libitum fluid intakes and thermoregulatory responses of female distance runners in three environments	2001	2000	Journal of Sports Sciences	19	11		845	854	9	56	10.1080/026404101753113796	https://www.scopus.com/inward/record.uri?eid=2-s2.0-0034761019&doi=10.1080%2f026404101753113796&partnerID=40&md5=134b3aaa747a9e58ee55689c65254efb	Athletics		Adult	Female	12	25		trained	not considered	Marathon	o	Ad libitum fluid intakes and thermoregulatory responses were compared in eight female marathon runners during a 30 km treadmill run at individual best marathon race pace (range = 2.45-4.07 m.s-1) under three wet bulb globe temperature conditions (25°C 17°C and 12°C corresponding to hot moderate and cool conditions respectively). Rectal temperature mean skin temperature and heart rate were recorde…	Body temperature regulation Dehydration Endurance Marathon Prolonged exercise	Adult Analysis of Variance Blood Volume Body Fluids Body Temperature Regulation Dehydration Drinking Environment Female Humans Humidity Osmolar Concentration Running Skin Temperature Temperature Time Factors Water-Electrolyte Balance adult article body temperature controlled study dehydration endurance environmental temperature exercise expired air female fluid intake heart rate high temperature …	Article	Final		Scopus	2-s2.0-0034761019
Gun R.T. Budd G.M.	Gun R.T. (7003625207) Budd G.M. (7101797440)	7003625207 7101797440	Effects of thermal personal and behavioural factors on the physiological strain thermal comfort and productivity of Australian shearers in hot weather	1995	1990	Ergonomics	38	7		1368	1384	16	56	10.1080/00140139508925195	https://www.scopus.com/inward/record.uri?eid=2-s2.0-0029004579&doi=10.1080%2f00140139508925195&partnerID=40&md5=a262182d4e5de8741910105de72b0c8c	Occupation		Adult	Male	16	29		climate	not considered	Physiology	o	>Multiple-regression analyses were used to evaluate the separate and combined effects of factors that are commonly expected to influence strain and productivity in a hot workplace. Forty-three men were studied throughout 54 man-days of shearing sheep and pressing wool bales in air temperatures 19-41°C and Wet-bulb Globe Temperature index (WBGT) 16-29°C 43% of the observations of WBGT exceeded 26-…	Age Body fat content Dehydration Effects of alcohol Heat-stress standards Productivity	Adolescent Adult Age Factors Agricultural Workers' Diseases Alcohol Drinking Animal Animal Husbandry Arousal Australia Body Composition Body Temperature Regulation Circadian Rhythm Dehydration Heat Exhaustion Human Male Maximum Allowable Concentration Middle Age Sheep Support Non-U.S. Gov't Wool adult agricultural worker air temperature alcohol consumption article australia body fat dehydration e…	Article	Final		Scopus	2-s2.0-0029004579
Green J.M. Pritchett R.C. Crews T.R. McLester J.R. Tucker D.C.	Green J. Matt (35373045300) Pritchett R.C. (6603810117) Crews T.R. (35551813400) McLester Jr. (57225304876) Tucker D.C. (16240452000)	35373045300 6603810117 35551813400 57225304876 16240452000	Sweat lactate response between males with high and low aerobic fitness	2004	2000	European Journal of Applied Physiology	91	1		1	6	5	55	10.1007/s00421-003-0968-2	https://www.scopus.com/inward/record.uri?eid=2-s2.0-1442326072&doi=10.1007%2fs00421-003-0968-2&partnerID=40&md5=e39d2e01836a8ed99181103112f39f95	Physiology		Adult	Male	30	30		none	not considered	Physiology		Sweat lactate indirectly reflects eccrine gland metabolism. However the potential influence of aerobic fitness on sweat lactate is not well-understood. Six males with high aerobic fitness [peak oxygen consumption (VO2peak): 61.6 (2.5) ml·kg1·min-1] and seven males with low aerobic fitness [VO2peak: 41.8 (6.4) ml·kg-1·min-1] completed a maximal exertion cycling trial followed on a different day by…	Eccrine glands Lactic acid Sweat composition	Adult Body Temperature Regulation Eccrine Glands Humans Lactic Acid Male Physical Fitness Sweat lactic acid oxygen adult analysis of variance article concentration (parameters) controlled study cycling environmental temperature exercise fitness human human experiment individualization male muscle exercise normal human oxygen consumption priority journal respiratory function sweat gland sweat glan…	Article	Final		Scopus	2-s2.0-1442326072
Coutts A. Reaburn P. Mummery K. Holmes M.	Coutts Aaron (7005163036) Reaburn Peter (6603399741) Mummery Kerry (6602389594) Holmes Mark (57197490518)	7005163036 6603399741 6602389594 57197490518	The effect of glycerol hyperhydration on olympic distance triathlon performance in high ambient temperatures	2002	2000	International Journal of Sport Nutrition	12	1		105	119	14	50	10.1123/ijsnem.12.1.105	https://www.scopus.com/inward/record.uri?eid=2-s2.0-0036187997&doi=10.1123%2fijsnem.12.1.105&partnerID=40&md5=7b56c7b5f39085145c27ce002c55b6f4	Athletics		Adult	Both	30	31		trained	cool	Athlete	o	The purpose of this study was to examine the effect of prior glycerol loading on competitive Olympic distance triathlon performance (ODT) in high ambient temperatures. Ten (3 female and 7 male) well-trained triathletes (V̇O2max = 58.4 ± 2.4 ml · kg-1 · min-1 best ODT time = 131.5 ± 2.6 min) completed 2 ODTs (1.5-km swim 40-km bicycle 10-km run) in a randomly assigned (placebo/ glycerol) double-bl…	Glycerol Heat Hyperhydration Triathlon	glycerol carbohydrate placebo adult article athlete competition cycling diuresis environmental temperature female heat human human experiment humidity hydration male normal human running sport sweating swimming triathlon clinical trial controlled clinical trial controlled study double blind procedure fluid retention physical performance plasma randomized controlled trial sport sweating training t…	Article	Final		Scopus	2-s2.0-0036187997
Andrews O. Le Quéré C. Kjellstrom T. Lemke B. Haines A.	Andrews Oliver (56167568500) Le Quéré Corinne (55909419800) Kjellstrom Tord (7006955733) Lemke Bruno (55337106300) Haines Andy (19334435800)	56167568500 55909419800 7006955733 55337106300 19334435800	Implications for workability and survivability in populations exposed to extreme heat under climate change: a modelling study	2018	2010	The Lancet Planetary Health	2	12		e540	e547	7	48	10.1016/S2542-5196(18)30240-7	https://www.scopus.com/inward/record.uri?eid=2-s2.0-85057812671&doi=10.1016%2fS2542-5196%2818%2930240-7&partnerID=40&md5=a12ac0d78e7968d188fbf753b97ed61c	Occupation				34	40	2.5	none	not considered	Workers		Background: Changes in temperature and humidity due to climate change affect living and working conditions. An understanding of the effects of different global temperature changes on population health is needed to inform the continued implementation of the Paris Climate Agreement and to increase global ambitions for greater cuts in emissions. By use of historical and projected climate conditions …		Climate Change Extreme Heat Global Health Heat Stress Disorders Humans Models Theoretical Occupational Health Article carbon footprint climate change controlled study environmental exposure environmental factor environmental temperature global climate heat heat stress human humidity industrialization low income country middle income country population exposure risk assessment rural area survival …	Article	Final	All Open Access Gold Open Access Green Open Access	Scopus	2-s2.0-85057812671
Mazlomi A. Golbabaei F. Farhang Dehghan S. Abbasinia M. Mahmoud Khani S. Ansari M. Hosseini M.	Mazlomi Adel (13604786400) Golbabaei Farideh (9249309700) Farhang Dehghan Somayeh (55585427500) Abbasinia Marzieh (56009507900) Mahmoud Khani Somayeh (57191978054) Ansari Mohammad (57211089557) Hosseini Mostafa (57204569481)	13604786400 9249309700 55585427500 56009507900 57191978054 57211089557 57204569481	The influence of occupational heat exposure on cognitive performance and blood level of stress hormones: a field study report	2017	2010	International Journal of Occupational Safety and Ergonomics	23	3		431	439	8	48	10.1080/10803548.2016.1251137	https://www.scopus.com/inward/record.uri?eid=2-s2.0-84995595777&doi=10.1080%2f10803548.2016.1251137&partnerID=40&md5=55e5b43d1dd2198c7d93f3b78c76e787	Occupation		Adult	Both				climate	not considered	Foundry	i	Introduction. This article aimed to investigate the effect of heat stress on cognitive performance and the blood concentration of stress hormones among workers of a foundry plant. Methods. Seventy workers within the exposed (35 people) and unexposed (35 people) groups were studied. The wet bulb globe temperature (WBGT) index was measured for heat stress assessment. The cognitive performance tests…	cognitive performance foundry industry heat stress stress hormones	Adult Analysis of Variance Automobiles Cognition Epinephrine Heat Stress Disorders Humans Hydrocortisone Iran Male Middle Aged Occupational Exposure Stress Physiological Stroop Test epinephrine hydrocortisone adult analysis of variance blood car cognition comparative study heat injury human Iran male middle aged occupational exposure pathophysiology physiological stress psychology Stroop test	Article	Final		Scopus	2-s2.0-84995595777
Stearns R.L. Casa D.J. Lopez R.M. McDermott B.P. Ganio M.S. Decher N.R. Scruggs I.C. West A.E. Armstrong L.E. Maresh C.M.	Stearns Rebecca L (35079652900) Casa Douglas J (7004374101) Lopez Rebecca M (22985620500) McDermott Brendon P (16836897300) Ganio Matthew S (8080315000) Decher Nora R (25926358700) Scruggs Ian C (35604327500) West Angela E (35604857200) Armstrong Lawrence E (7101900428) Maresh Carl M (7005343760)	35079652900 7004374101 22985620500 16836897300 8080315000 25926358700 35604327500 35604857200 7101900428 7005343760	Influence of hydration status on pacing during trail running in the heat.	2009	2000	Journal of strength and conditioning research / National Strength & Conditioning Association	23	9		2533	2541	8	48	10.1519/JSC.0b013e3181b73c3f	https://www.scopus.com/inward/record.uri?eid=2-s2.0-77449152209&doi=10.1519%2fJSC.0b013e3181b73c3f&partnerID=40&md5=6747bf3755fccbc1abaa3d7b36df339d	Athletics		Adult	Female	25.4	28		trained	not considered	Athlete	o	The purpose of this study was to determine the influence of hydration status on pacing of trail runners in the heat (wet bulb globe temperature = 26.2 +/- 1.8 degrees C). A randomized crossover design was used and the participation occurred within a 2-week period. Seventeen competitive well-trained distance runners (9 men 8 women age 27 +/- 7 years height 171 +/- 9 cm weight 64.2 +/- 9.0 kg body …		Adult Analysis of Variance Athletic Performance Body Mass Index Body Temperature Regulation Competitive Behavior Cross-Over Studies Dehydration Female Heat Stress Disorders Hot Temperature Humans Male Physical Endurance Running Sex Characteristics Skinfold Thickness Thirst Time Factors adult analysis of variance article athletic performance body mass clinical trial competitive behavior controlled…	Article	Final	All Open Access Bronze Open Access	Scopus	2-s2.0-77449152209
Lei T.-H. Cotter J.D. Schlader Z.J. Stannard S.R. Perry B.G. Barnes M.J. Mündel T.	Lei Tze-Huan (57192710525) Cotter James D. (7006104892) Schlader Zachary J. (23009782400) Stannard Stephen R. (6602164546) Perry Blake G. (42462216000) Barnes Matthew J. (26029682800) Mündel Toby (14023355500)	57192710525 7006104892 23009782400 6602164546 42462216000 26029682800 14023355500	On exercise thermoregulation in females: interaction of endogenous and exogenous ovarian hormones	2019	2010	Journal of Physiology	597	1		71	88	17	47	10.1113/JP276233	https://www.scopus.com/inward/record.uri?eid=2-s2.0-85056836210&doi=10.1113%2fJP276233&partnerID=40&md5=22aef667a6de17bbf98a6b7e5c1996dc	Physiology		Adult	Female	27	27		none	not considered	Athlete	o	We studied thermoregulatory responses of ten well-trained ((Formula presented.) 57 ± 7 mL min −1 kg −1 ) women taking a combined monophasic oral contraceptive pill (OCP) (≥12 months) during exercise in dry and humid heat across their active OCP cycle. They completed four trials each of resting and cycling at fixed intensities (125 and 150 W) aiming to assess autonomic regulation and then a self-p…	Exercise physiology Oral Contraception Thermoregulation	Adult Bicycling Body Temperature Regulation Contraceptives Oral Estradiol Exercise Female Hot Temperature Humans Humidity Ovary Progesterone Young Adult estradiol oral contraceptive agent progesterone estradiol oral contraceptive agent progesterone adult Article body temperature cycling estradiol blood level evaporation exercise female follicular phase forearm blood flow heat sensitivity heat str…	Article	Final	All Open Access Bronze Open Access Green Open Access	Scopus	2-s2.0-85056836210
Moran D.S. Epstein Y.	Moran Daniel S. (7102227999) Epstein Yoram (56938262900)	7102227999 56938262900	Evaluation of the environmental stress index (ESI) for hot/dry and hot/wet climates	2006	2000	Industrial Health	44	3		399	403	4	47	10.2486/indhealth.44.399	https://www.scopus.com/inward/record.uri?eid=2-s2.0-33747395399&doi=10.2486%2findhealth.44.399&partnerID=40&md5=eefdbbafdfdc5c3154c38e5c2ebb4802	Meteorology										o	Recently a novel environmental stress index (ESI) which is composed from commonly used meteorological variables: ambient temperature (Ta) relative humidity (RH) and solar radiation (SR) was suggested as follows: ESI=0.63Ta-0.03RH+0.002SR+0.0054(Ta·RH)-0.073(0. 1+SR)-1 (°C) The purpose of the present study was to evaluate and validate the ESI for hot dry and hot wet climatic conditions. The ESI wa…	Ambient temperature Heat-stress Humidity Index WBGT	Environmental Exposure Heat Stress Disorders Humans Israel Risk Assessment Temperature article climate change correlation analysis data analysis data base environmental temperature heat stress humidity medical assessment meteorology solar radiation	Article	Final	All Open Access Bronze Open Access Green Open Access	Scopus	2-s2.0-33747395399
Périard J.D. Racinais S. Knez W.L. Herrera C.P. Christian R.J. Girard O.	Périard Julien D. (6507277041) Racinais Sébastien (23036514000) Knez Wade L. (8960263300) Herrera Christopher P. (39863122900) Christian Ryan J. (55878504600) Girard Olivier (55247058400)	6507277041 23036514000 8960263300 39863122900 55878504600 55247058400	Thermal physiological and perceptual strain mediate alterations in match-play tennis under heat stress	2014	2010	British Journal of Sports Medicine	48	SUPPL. 1		i32	i38	6	46	10.1136/bjsports-2013-093063	https://www.scopus.com/inward/record.uri?eid=2-s2.0-84898676611&doi=10.1136%2fbjsports-2013-093063&partnerID=40&md5=957cc8ac00c7fbb4a07a0be7d40e1c71	Athletics		Adult	Male	19	34		trained	not considered	Tennis	o	Objectives This study compared the thermal physiological and perceptual responses associated with match-play tennis in HOT (∼34°C wet-bulb-globe temperature (WBGT)) and COOL (∼19°C WBGT) conditions along with the accompanying alterations in match characteristics. Methods 12 male tennis players undertook two matches for an effective playing time (ie ball in play) of 20 min corresponding to ∼119 an…		Adaptation Physiological Body Temperature Regulation Cold Temperature Fluid Therapy Heat Stress Disorders Hot Temperature Humans Male Physical Exertion Sweating Tennis Young Adult adaptation cold comparative study exercise fluid therapy heat heat injury human male pathophysiology physiology procedures sweating tennis thermoregulation young adult	Article	Final	All Open Access Green Open Access Hybrid Gold Open Access	Scopus	2-s2.0-84898676611
Yoshida T. Takanishi T. Nakai S. Yorimoto A. Morimoto T.	Yoshida Tetsuya (55700615100) Takanishi Toshimasa (12753119600) Nakai Seiichi (35608850300) Yorimoto Akira (6507938832) Morimoto Taketoshi (57205921738)	55700615100 12753119600 35608850300 6507938832 57205921738	The critical level of water deficit causing a decrease in human exercise performance: A practical field study	2002	2000	European Journal of Applied Physiology	87	6		529	534	5	46	10.1007/s00421-002-0651-z	https://www.scopus.com/inward/record.uri?eid=2-s2.0-0036934629&doi=10.1007%2fs00421-002-0651-z&partnerID=40&md5=bcb26afde702a56b5d83d8c13bfc8c2f	Athletics		Adult		29.2	29.2		trained	cool	Aerobic	o	To analyse the critical level of water deficit which causes a decrease in aerobic and anaerobic exercise performance a step test score (STS) and 10 s maximal anaerobic power (MAP) output during cycling exercise were measured in two experiments (Ex-1 n=7 and Ex-2 n=9) before and after baseball practice using subjects who played regularly. The measurements in both Ex-1 and Ex-2 were repeated under …	Body mass loss Power Rehydration Step test score Total sweat loss	Adult Anaerobic Threshold Baseball Body Temperature Dehydration Exercise Humans Male Sweating Water Water Loss Insensible adult aerobic capacity anaerobic capacity article baseball beverage body mass controlled study cycling dehydration exercise fluid intake human human experiment male measurement normal human priority journal scoring system statistical analysis statistical significance summer sw…	Article	Final		Scopus	2-s2.0-0036934629
Aragón-Vargas L.F. Moncada-Jiménez J. Hernández-Elizondo J. Barrenechea A. Monge-Alvarado M.	Aragón-Vargas Luis Fernando (6603303181) Moncada-Jiménez José (24468296000) Hernández-Elizondo Jessenia (26435288800) Barrenechea Alvaro (55924613200) Monge-Alvarado María (55923401500)	6603303181 24468296000 26435288800 55924613200 55923401500	Evaluation of pre-game hydration status heat stress and fluid balance during professional soccer competition in the heat	2009	2000	European Journal of Sport Science	9	5		269	276	7	44	10.1080/17461390902829242	https://www.scopus.com/inward/record.uri?eid=2-s2.0-77957371746&doi=10.1080%2f17461390902829242&partnerID=40&md5=e34a1a0c1d70b99ed24eba9c1867ff99	Athletics		Adult	Male	31.9	31.9		trained	not considered	Football	o	In this study we assessed initial hydration status (stadium arrival urine specific gravity) fluid balance (pre- and post-game nude body weight fluid intake urine collection) and core temperature changes (pre-game half-time post-game) during a professional soccer game. We monitored 17 male players (including goalkeepers) between arrival at the stadium and the end of the game (3 h) playing at 34.9°…	Dehydration Football Nutrition Thermoregulation		Article	Final	All Open Access Green Open Access	Scopus	2-s2.0-77957371746
Rowlinson S. Jia Y.A.	Rowlinson Steve (7003696228) Jia Yunyan Andrea (36891177400)	7003696228 36891177400	Application of the predicted heat strain model in development of localized threshold-based heat stress management guidelines for the construction industry	2014	2010	Annals of Occupational Hygiene	58	3		326	339	13	43	10.1093/annhyg/met070	https://www.scopus.com/inward/record.uri?eid=2-s2.0-84896370947&doi=10.1093%2fannhyg%2fmet070&partnerID=40&md5=3afc513266b4b511d4b3d29ee1399bfd	Occupation		Adult					trained	cool	Construction	o	Existing heat stress risk management guidelines recommended by international standards are not practical for the construction industry which needs site supervision staff to make instant managerial decisions to mitigate heat risks. The ability of the predicted heat strain (PHS) model [ISO 7933 (2004). Ergonomics of the thermal environment analytical determination and interpretation of heat stress …	action-Triggering thresholds construction site heat stress management limiting metabolic rate Predicted Heat Strain (PHS) model regional climate self-paced work Wet Bulb Globe Temperature (WBGT)	Civil engineering Construction industry Ergonomics Human resource management Managers Risk management Strain rate Thermal stress Tools action-Triggering thresholds Construction sites Heat strains Heat stress Metabolic rates Regional climate self-paced work Wet-bulb globe temperatures Climate models	Article	Final	All Open Access Bronze Open Access	Scopus	2-s2.0-84896370947
Nunneley S.A. Maldonado R.J.	Nunneley S.A. (7003298243) Maldonado R.J. (7005386676)	7003298243 7005386676	Head and/or torso cooling during simulated cockpit heat stress	1983	1980	Aviation Space and Environmental Medicine	54	6		496	499	3	43		https://www.scopus.com/inward/record.uri?eid=2-s2.0-0020956008&partnerID=40&md5=e9893d2de772a2c631b56f615782c29e	Occupation		Adult	Male				climate	cool	Air Crew	i	Liquid-conditioned garments (LCG's) may be useful in alleviating heat stress on aircrew members. This study evaluated the effects of a liquid-cooled vest and/or cap on subjects exposed to a thermal environment which simulated the stress of low-level flight in hot weather. The chamber was set at dry bulb temperature 35°C wet bulb temperature 26°C and black globe temperature 43°C. Subjects were eig…		Adult Aerospace Medicine Blepharospasm Body Temperature Regulation Comparative Study Forehead Head Protective Devices Heat Human Male Middle Age Protective Clothing Protective Devices Stress Sweating Time Factors airplane pilot clothing cockpit controlled study diagnosis etiology heart heart rate heat stress human human experiment rectum temperature simulator	Article	Final		Scopus	2-s2.0-0020956008
Folinsbee L.J. Horvath S.M. Raven P.B. Bedi J.F. Morton A.R. Drinkwater B.L. Bolduan N.W. Gliner J.A.	Folinsbee L.J. (7004673294) Horvath S.M. (36870723900) Raven P.B. (7102584164) Bedi J.F. (7004987023) Morton A.R. (7202436291) Drinkwater B.L. (7006891240) Bolduan N.W. (6507407156) Gliner J.A. (7004660950)	7004673294 36870723900 7102584164 7004987023 7202436291 7006891240 6507407156 7004660950	Influence of exercise and heat stress on pulmonary function during ozone exposure	1977	1970	Journal of Applied Physiology Respiratory Environmental and Exercise Physiology	43	3		409	413	4	43	10.1152/jappl.1977.43.3.409	https://www.scopus.com/inward/record.uri?eid=2-s2.0-0017700906&doi=10.1152%2fjappl.1977.43.3.409&partnerID=40&md5=f7ff3ce1d44ca1aa5a834d5392970ce0	Physiology		Adult	Male	18	33.3		none	not considered	Physiology		We studied the effects of a 2-h exposure to ozone (0.5 ppm) in 14 nonsmoking males under 4 environmental conditions (WBGT (wet bulb-globe temperature index) = 64.4 80.0 85.2 and 92.0°F). The subjects were divided into 2 groups A (n = 8) and B (n =6). 30 min of exercise at 40% Vo2 (max) was performed from 60 to 90 min for group A and 30 to 60 min for group B. Pulmonary function changes determined …		ozone aerosol air pollution exercise forced expiratory volume heart stress heat stress human humidity inhalational drug administration lung function normal human theoretical study	Article	Final		Scopus	2-s2.0-0017700906
Bernard T.E. Luecke C.L. Schwartz S.W. Kirkland K.S. Ashley C.D.	Bernard Thomas E. (56394724100) Luecke Christina L. (57042475300) Schwartz Skai W. (7403605753) Kirkland K. Scott (57213388466) Ashley Candi D. (7103287959)	56394724100 57042475300 7403605753 57213388466 7103287959	WBGT clothing adjustments for four clothing ensembles under three relative humidity levels	2005	2000	Journal of Occupational and Environmental Hygiene	2	5		251	256	5	42	10.1080/15459620590934224	https://www.scopus.com/inward/record.uri?eid=2-s2.0-17844407138&doi=10.1080%2f15459620590934224&partnerID=40&md5=fbd8e34439ad6692f71e282aa5d14ca4	Physiology							climate	protective clothing	Physiology		Threshold limit values for heat stress and strain are based on an upper limit wet bulb globe temperature (WBGT) for ordinary work clothes with clothing adjustment factors (CAF) for other clothing ensembles. The purpose of this study was to determine the CAF for four clothing ensembles (Cotton Coveralls Tyvek® 1424 Coveralls NexGen® Coveralls and Tychem QC® Coveralls) against a baseline of cotton …	Heat stress Protective clothing TLV	Adult Clothing Female Heat Stress Disorders Humans Humidity Male Manufactured Materials Occupational Health Reference Values Temperature Threshold Limit Values adult air temperature analysis of variance article calculation controlled study cotton environmental temperature female heat stress human humidity information processing male metabolic rate normal human physiology priority journal protecti…	Article	Final		Scopus	2-s2.0-17844407138
Brown G.A. Williams G.M.	Brown G.A. (57198635085) Williams G.M. (57206399928)	57198635085 57206399928	The effect of head cooling on deep body temperature and thermal comfort in man	1982	1980	Aviation Space and Environmental Medicine	53	6		583	586	3	42		https://www.scopus.com/inward/record.uri?eid=2-s2.0-0020287616&partnerID=40&md5=54dc14b239e23a3e6c3517dbe8545139	Physiology		Adult	Male	29	29		none	cool	Physiology	i	A liquid conditioned hood (LCH) made of stretch nylon was used to investigate the effect of head cooling on deep body temperature and thermal comfort in man. Six male subjects each performed two experiments on 2 h duration in a climatic chamber in conditions of dry bulb temperature 40°C wet bulb temperature 29°C and 50 mm black globe temperature 50°C. In one experiment head cooling was given duri…		Body Temperature Regulation Comparative Study Cryotherapy Head Heat Human Male Skin Temperature body temperature central nervous system head human cell hypothermia major clinical study normal human skin temperature thermal comfort thermoregulation	Article	Final		Scopus	2-s2.0-0020287616
Morabito M. Messeri A. Noti P. Casanueva A. Crisci A. Kotlarski S. Orlandini S. Schwierz C. Spirig C. Kingma B.R.M. Flouris A.D. Nybo L.	Morabito Marco (9250297100) Messeri Alessandro (55008979700) Noti Pascal (57201465724) Casanueva Ana (6602290607) Crisci Alfonso (35964166000) Kotlarski Sven (15757708600) Orlandini Simone (7006855645) Schwierz Cornelia (7801370642) Spirig Christoph (6603423291) Kingma Boris R. M. (35573638500) Flouris Andreas D. (8446310300) Nybo Lars (6701485434)	9250297100 55008979700 57201465724 6602290607 35964166000 15757708600 7006855645 7801370642 6603423291 35573638500 8446310300 6701485434	An occupational heat–health warning system for Europe: The HEAT-SHIELD platform	2019	2010	International Journal of Environmental Research and Public Health	16	16	2890				41	10.3390/ijerph16162890	https://www.scopus.com/inward/record.uri?eid=2-s2.0-85070358230&doi=10.3390%2fijerph16162890&partnerID=40&md5=02e5baaef4a9c830ddb90e7c77ba05b8	Meteorology									Workers	o	Existing heat–health warning systems focus on warning vulnerable groups in order to reduce mortality. However human health and performance are affected at much lower environmental heat strain levels than those directly associated with higher mortality. Moreover workers are at elevated health risks when exposed to prolonged heat. This study describes the multilingual “HEAT-SHIELD occupational warn…	Customized forecast European Center for Medium Range Weather Forecasts (ECMWF) Global warming Heat adaptation Hydration Risk level Wet-Bulb Globe Temperature (WBGT) Work breaks Worker	Disaster Planning Environmental Monitoring Europe Extreme Heat Government Programs Humans Occupational Exposure Occupational Health Vulnerable Populations Europe acclimation adaptive management global warming health risk hydration mortality risk occupational exposure temperature warning system weather forecasting Article behavior calibration Europe forecasting greenhouse effect health hazard heat…	Article	Final	All Open Access Gold Open Access Green Open Access	Scopus	2-s2.0-85070358230
Vasmatzidis I. Schlegel R.E. Hancock P.A.	Vasmatzidis Ioannis (6506319374) Schlegel Robert E. (7101671512) Hancock Peter A. (7102723856)	6506319374 7101671512 7102723856	An investigation of heat stress effects on time-sharing performance	2002	2000	Ergonomics	45	3		218	239	21	41	10.1080/00140130210121941	https://www.scopus.com/inward/record.uri?eid=2-s2.0-0037138845&doi=10.1080%2f00140130210121941&partnerID=40&md5=9c403d6e0679936be781d37351d119b0	Meteorology				22	34				Physiology		A study was conducted to investigate the effects of heat stress on time-sharing performance. Twelve participants performed three dual-task scenarios and a multiple-task scenario for 2 h in each of six climates. The climates were obtained by generating each of three wet bulb globe temperatures (WBGT 22 28 and 34°C) with two relative humidity levels (30 and 70%). The dual tasks selected from the Cr…	Dual-task performance Heat stress Multiple-task performance Time-sharing	Adult Climate Heat Stress Disorders Humans Humidity Male Mental Processes National Institute for Occupational Safety and Health Occupational Exposure Task Performance and Analysis Time and Motion Studies United States Atmospheric humidity Climate change Computer software Data processing Time sharing programs Non-programmatic adaptation adult article auditory discrimination climate cognition compa…	Article	Final		Scopus	2-s2.0-0037138845
Beshir M. Ramsey J.D.	Beshir MohameedYoussef (6603717762) Ramsey Jerry D. (7201741288)	6603717762 7201741288	Heat stress indices: A review paper	1988	1980	International Journal of Industrial Ergonomics	3	2		89	102	13	41	10.1016/0169-8141(88)90012-1	https://www.scopus.com/inward/record.uri?eid=2-s2.0-0024129821&doi=10.1016%2f0169-8141%2888%2990012-1&partnerID=40&md5=ed739abc9b0206324758811a156cf820	Meteorology										o	This paper represents a review of the thermal indices commonly used for assessing heat stress conditions in an environment e.g. Corrected Effective Temperature New Effective Temperature Heat Stress Index Wet Bulb Globe Temperature and Wet Globe Temperature. The advantages and disadvantages of the indices are included as well as an example of calculations and procedures required to determine the r…		Ergonomics Industrial Hygiene--Legislation Personnel--Health Corrected Effective Temperature Heat Stress Indices Hot Environment Wet Bulb Globe Temperature Industrial Plants	Article	Final		Scopus	2-s2.0-0024129821
Hunt A.P. Billing D.C. Patterson M.J. Caldwell J.N.	Hunt Andrew P. (57202082059) Billing Daniel C. (53983858200) Patterson Mark J. (7402379237) Caldwell Joanne N. (15019019000)	57202082059 53983858200 7402379237 15019019000	Heat strain during military training activities: The dilemma of balancing force protection and operational capability	2016	2010	Temperature	3	2		307	317	10	39	10.1080/23328940.2016.1156801	https://www.scopus.com/inward/record.uri?eid=2-s2.0-85018764100&doi=10.1080%2f23328940.2016.1156801&partnerID=40&md5=84ca3b6dd9466ef0afe45de3c8a6a3ed	Occupation		Adult		21.7	24.9		trained	not considered	Military	o	Military activities in hot environments pose 2 competing demands: the requirement to perform realistic training to develop operational capability with the necessity to protect armed forces personnel against heat-related illness. To ascertain whether work duration limits for protection against heat-related illness restrict military activities this study examined the heat strain and risks of heat-r…	armed forces body core temperature exertional heat stress heat strain heat-related illness military work table		Article	Final	All Open Access Green Open Access Hybrid Gold Open Access	Scopus	2-s2.0-85018764100
Fang Z. Xu X. Zhou X. Deng S. Wu H. Liu J. Lin Z.	Fang Zhaosong (27067632800) Xu Xiaoning (56518413000) Zhou Xiaoqing (57203870911) Deng Siqing (57204944283) Wu Huijun (55511539400) Liu Jianlin (56504260100) Lin Zhang (55664254300)	27067632800 56518413000 57203870911 57204944283 55511539400 56504260100 55664254300	Investigation into the thermal comfort of university students conducting outdoor training	2019	2010	Building and Environment	149			26	38	12	38	10.1016/j.buildenv.2018.12.003	https://www.scopus.com/inward/record.uri?eid=2-s2.0-85058041015&doi=10.1016%2fj.buildenv.2018.12.003&partnerID=40&md5=dc2cc5e2c95c15318d2e6ae85a173dc9	Athletics		Young Adult					none	not considered	Athlete	o	Heat stress negatively influences human health and performance leading to lower efficiency in daily activities. In particular strenuous training in outdoor hot environment conditions increases the potential for developing heat illness such as heat cramps heat exhaustion and heat stroke. Few investigations have been conducted on heat stress during high-intensity outdoor training. The present study…	Outdoor thermal environment Outdoor training Physiological equivalent temperature Thermal sensation vote Universal thermal climate index	Diseases Physiological models Physiology Students Thermal stress Climate index Environmental parameter Outdoor environment Outdoor thermal environment Physiological equivalent temperatures Thermal sensation votes University students Wet-bulb globe temperatures microclimate perception physiology questionnaire survey student temperature effect training university sector Thermal comfort	Article	Final		Scopus	2-s2.0-85058041015
Lee S.-M. Min S.-K.	Lee Sang-Min (58184722500) Min Seung-Ki (57192273006)	58184722500 57192273006	Heat stress changes over East Asia under 1.5° and 2.0°C global warming targets	2018	2010	Journal of Climate	31	7		2819	2831	12	38	10.1175/JCLI-D-17-0449.1	https://www.scopus.com/inward/record.uri?eid=2-s2.0-85047065268&doi=10.1175%2fJCLI-D-17-0449.1&partnerID=40&md5=4659186b961cb3fcf4100684774b8405	Meteorology						2.6 4.5 8.5				o	This study provides a first quantification of possible benefits of global warming mitigation through heat stress reduction over East Asia by comparing projection results between low-emission and high-emission scenarios as well as between 1.5° and 2.0°C target temperature conditions. Future changes in summer heat stress over East Asia were examined based on the wet-bulb globe temperature (WBGT) us…	Climate change Climate models Extreme events	Far East Pacific Ocean Pacific Ocean (North) Climate change Climate models Global warming Area fraction Emission scenario Extreme events Multi-Model Simulations North Pacific Ocean surfaces Target temperature Wet-bulb globe temperatures climate change climate modeling computer simulation extreme event future prospect global warming heat wave numerical model weather forecasting Thermal stress	Article	Final	All Open Access Bronze Open Access	Scopus	2-s2.0-85047065268
Nolte H.W. Noakes T.D. Van Vuuren B.	Nolte Heinrich W. (35118003800) Noakes Timothy D. (34571762600) Van Vuuren Bernard (55919448500)	35118003800 34571762600 55919448500	Protection of total body water content and absence of hyperthermia despite 2% body mass loss ('voluntary dehydration') in soldiers drinking ad libitum during prolonged exercise in cool environmental conditions	2011	2010	British Journal of Sports Medicine	45	14		1106	1112	6	38	10.1136/bjsm.2010.075507	https://www.scopus.com/inward/record.uri?eid=2-s2.0-80054044896&doi=10.1136%2fbjsm.2010.075507&partnerID=40&md5=6ad980d4c8534f8220454dc0d4f81c3d	Physiology		Adult		14.1	14.1		none	not considered	Military	o	The extent to which humans need to replace fluid losses during exercise remains contentious despite years of focused research. The primary objective was to evaluate ad libitum drinking on hydration status to determine whether body mass loss can be used as an accurate surrogate for changes in total body water (TBW) during exercise. Data were collected during a 14.6-km route march (wet bulb globe t…		Adult Body Mass Index Body Water Cold Temperature Dehydration Drinking Drinking Water Female Fever Humans Male Osmolar Concentration Sweating Walking Water-Electrolyte Balance Weight Loss Young Adult drinking water adult article body mass body water cold dehydration drinking electrolyte balance female fever human male osmolarity pathophysiology physiology sweating walking weight reduction	Article	Final		Scopus	2-s2.0-80054044896
Dukes-Dobos Francis Henschel Austin	Dukes-Dobos Francis (6603411859) Henschel Austin (6601963639)	6603411859 6601963639	DEVELOPMENT OF PERMISSIBLE HEAT EXPOSURE LIMITS FOR OCCUPATIONAL WORK.	1973	1970	ASHRAE Journal	15	9		57	62	5	38		https://www.scopus.com/inward/record.uri?eid=2-s2.0-0015669885&partnerID=40&md5=6492786819d2d73cfb032a82be48364f	Physiology							none	not considered		o	The Wet Bulb Globe Temperature (WBGT) index was chosen to identify the climatic environment because it is simple as far as required calculations and climatic needed measurements are concerned. However the WBGT index does not include metabolic heat which is internally generated during physical work. This shortcoming has been overcome by inserting the index in a coordinate system on the vetical axi…		Air conditioning	Article	Final		Scopus	2-s2.0-0015669885
Ullah I. Saleem F. Iyakaremye V. Yin J. Ma X. Syed S. Hina S. Asfaw T.G. Omer A.	Ullah Irfan (57215275941) Saleem Farhan (55810720500) Iyakaremye Vedaste (57218706272) Yin Jun (56282905200) Ma Xieyao (57226093349) Syed Sidra (57222291025) Hina Saadia (55631563800) Asfaw Temesgen Gebremariam (57222315566) Omer Abubaker (56835276000)	57215275941 55810720500 57218706272 56282905200 57226093349 57222291025 55631563800 57222315566 56835276000	Projected Changes in Socioeconomic Exposure to Heatwaves in South Asia Under Changing Climate	2022	2020	Earth's Future	10	2	e2021EF002240				37	10.1029/2021EF002240	https://www.scopus.com/inward/record.uri?eid=2-s2.0-85125136509&doi=10.1029%2f2021EF002240&partnerID=40&md5=9b65fe33290da89b10b35f1a9689d66d	Meteorology						4.5 8.5				o	The risk of heatwave events and their persistence has intensified in recent past and is expected to increase faster in future. However the anticipated changes in socioeconomic exposure to heatwaves are still unexplored. Here we investigate the projected heat stress and associated socioeconomic exposure across South Asia (SA) and its subregions using the newly released ensemble mean of 23 global c…	climate change climate effects heatwaves socioeconomic exposure south Asia	Asia India Pakistan South Asia climate change climate effect CMIP environmental risk global climate Gross Domestic Product heat wave persistence socioeconomic conditions	Article	Final	All Open Access Gold Open Access	Scopus	2-s2.0-85125136509
Garzon-Villalba X.P. Mbah A. Wu Y. Hiles M. Moore H. Schwartz S.W. Bernard T.E.	Garzon-Villalba Ximena P. (57191871729) Mbah Alfred (24492045600) Wu Yougui (7406895582) Hiles Michael (6701835362) Moore Hanna (57191873500) Schwartz Skai W. (7403605753) Bernard Thomas E. (56394724100)	57191871729 24492045600 7406895582 6701835362 57191873500 7403605753 56394724100	Exertional heat illness and acute injury related to ambient wet bulb globe temperature	2016	2010	American Journal of Industrial Medicine	59	12		1169	1176	7	37	10.1002/ajim.22650	https://www.scopus.com/inward/record.uri?eid=2-s2.0-84994464082&doi=10.1002%2fajim.22650&partnerID=40&md5=b54f4b230c2a143730e497234b2ee1b0	Occupation		Adult		20	28		none	not considered	Oil Spill	o	Background: The Deepwater Horizon disaster cleanup effort provided an opportunity to examine the effects of ambient thermal conditions on exertional heat illness (EHI) and acute injury (AI). Methods: The outcomes were daily person-based frequencies of EHI and AI. Exposures were maximum estimated WBGT (WBGTmax) and severity. Previous day's cumulative effect was assessed by introducing previous day…	acute injuries cumulative effect exertional heat illness heat stress WBGT	Cross-Sectional Studies Disasters Gulf of Mexico Heat Stress Disorders Hot Temperature Humans Humidity Incidence Occupational Diseases Occupational Exposure Petroleum Pollution Physical Exertion cross-sectional study disaster exercise Gulf of Mexico heat heat injury human humidity incidence occupational disease occupational exposure oil spill	Article	Final		Scopus	2-s2.0-84994464082
Wang Y. Gao J. Xing X. Liu Y. Meng X.	Wang Yi (56038247200) Gao Jie (56037635900) Xing Xiao (56992129100) Liu Yuanlu (56992167000) Meng Xiaojing (54403429500)	56038247200 56037635900 56992129100 56992167000 54403429500	Measurement and evaluation of indoor thermal environment in a naturally ventilated industrial building with high temperature heat sources	2016	2010	Building and Environment	96			35	45	10	37	10.1016/j.buildenv.2015.11.014	https://www.scopus.com/inward/record.uri?eid=2-s2.0-84949184939&doi=10.1016%2fj.buildenv.2015.11.014&partnerID=40&md5=44951333dba733888e1052936ebe060a	Occupation		Adult		5.7	29		none	cool	Workers	i	In this study indoor thermal environment and workers' perceptions were investigated at four different locations in a naturally ventilated industrial building with high temperature heat sources in summer and winter. The results demonstrated that the differences between the mean radiant temperature and air temperature were between 0.8 °C and 5.3 °C in summer and between 1.6 °C and 11.0 °C in winter…	Design stage Industrial building Natural ventilation Thermal environmental parameters Wetbulb globe temperature	Air Architectural design Buildings Design Environmental regulations High temperature operations Mass transfer Office buildings Ventilation Design stage Environmental parameter Industrial buildings Natural ventilation Wet-bulb globe temperatures heat source high temperature indoor air perception summer temperature profile ventilation winter Structural design	Article	Final		Scopus	2-s2.0-84949184939
Gaoua N. Grantham J. El Massioui F. Girard O. Racinais S.	Gaoua Nadia (25221564400) Grantham Justin (25221220400) El Massioui Farid (6602187879) Girard Olivier (55247058400) Racinais Sebastien (23036514000)	25221564400 25221220400 6602187879 55247058400 23036514000	Cognitive decrements do not follow neuromuscular alterations during passive heat exposure	2011	2010	International Journal of Hyperthermia	27	1		10	19	9	37	10.3109/02656736.2010.519371	https://www.scopus.com/inward/record.uri?eid=2-s2.0-79251518113&doi=10.3109%2f02656736.2010.519371&partnerID=40&md5=b8a5278f62ff49c2615d7ccdc93f0c4d	Physiology		Adult		18.7	29.4		none	not considered	Physiology		To investigate what triggers cognitive and neuromuscular alterations during passive heat exposure eight volunteers performed simple (One Touch Stockings of Cambridge OTS-4) and complex (OTS-6) cognitive tasks as well as neuromuscular testing (maximal isometric voluntary contractions of the thumb with electrical stimulation of the motor nerve and magnetic stimulation of the motor cortex). These te…	ωognitive load task complexity temperature thermoregulation transcranial magnetic stimulation	Adult Body Temperature Cognition Electric Stimulation Electromyography Female Fever Hot Temperature Humans Male Motor Cortex Motor Neurons Transcranial Magnetic Stimulation adult article cognition core temperature electrostimulation environmental temperature female human human experiment male motor cortex motor nerve muscle isometric contraction neuromuscular function skin temperature task perfor…	Article	Final		Scopus	2-s2.0-79251518113
Yunpeng H. Mingnian W. Qiling W. Dagang L. Jianjun T.	Yunpeng Hu (57208817674) Mingnian Wang (54880544600) Qiling Wang (54929838000) Dagang Liu (55730571800) Jianjun Tong (55843902900)	57208817674 54880544600 54929838000 55730571800 55843902900	Field test of thermal environment and thermal adaptation of workers in high geothermal tunnel	2019	2010	Building and Environment	160		106174				35	10.1016/j.buildenv.2019.106174	https://www.scopus.com/inward/record.uri?eid=2-s2.0-85066761312&doi=10.1016%2fj.buildenv.2019.106174&partnerID=40&md5=42c95f98ec515e2302179b424c3f9db5	Occupation		Adult		37.3	40.7		climate	not considered	Construction	o	During the process of constructing high geothermal tunnels on plateaus people easily feel uncomfortable in the extremely hot (>45 °C) humid(>70%) and low-oxygen(19.6%) environments. In addition the increase in work intensity further exacerbates this effect. In order to ensure productivity and health of workers it is necessary to evaluate the influence of temperature relative humidity and work int…	Heat damage classification High temperature Reactions Tunnel Work intensity	Behavioral research Heart Physiological models Thermal comfort Tunnels Environmental conditions Heat damage High temperature Reactions Second-order polynomial Thermal acceptabilities Wet-bulb globe temperatures Work intensity air temperature damage environmental conditions heating high temperature tunnel High temperature operations	Article	Final		Scopus	2-s2.0-85066761312
Foster J. Smallcombe J.W. Hodder S. Jay O. Flouris A.D. Nybo L. Havenith G.	Foster Josh (55896984600) Smallcombe James W. (57193752316) Hodder Simon (7003521150) Jay Ollie (6508268621) Flouris Andreas D. (8446310300) Nybo Lars (6701485434) Havenith George (7004613724)	55896984600 57193752316 7003521150 6508268621 8446310300 6701485434 7004613724	An advanced empirical model for quantifying the impact of heat and climate change on human physical work capacity	2021	2020	International Journal of Biometeorology	65	7		1215	1229	14	34	10.1007/s00484-021-02105-0	https://www.scopus.com/inward/record.uri?eid=2-s2.0-85102173612&doi=10.1007%2fs00484-021-02105-0&partnerID=40&md5=65be539eeaea57eaed73f06aa5f61bfb	Occupation		Adult		18	40		none	not considered	Workers		Occupational heat stress directly hampers physical work capacity (PWC) with large economic consequences for industries and regions vulnerable to global warming. Accurately quantifying PWC is essential for forecasting impacts of different climate change scenarios but the current state of knowledge is limited leading to potential underestimations in mild heat and overestimations in extreme heat. We…		Climate Change Heat Stress Disorders Hot Temperature Humans Humidity Occupational Exposure climate change heat heat injury human humidity occupational exposure	Article	Final	All Open Access Green Open Access Hybrid Gold Open Access	Scopus	2-s2.0-85102173612
Bishop P.A. Nunneley S.A. Constable C S.H.	Bishop Phillip A (7201938882) Nunneley Sarah A (7003298243) Constable C Stefan H (56980556400)	7201938882 7003298243 56980556400	Comparisons of air and liquid personal cooling for intermittent heavy work in moderate temperatures	1991	1990	American Industrial Hygiene Association Journal	52	9		393	397	4	34	10.1080/15298669191364929	https://www.scopus.com/inward/record.uri?eid=2-s2.0-0025916869&doi=10.1080%2f15298669191364929&partnerID=40&md5=e64b57c1594437f078239ac446192d45	Occupation		Adult		25	25		climate	protective clothing	Physiology		Personal microenvironmental cooling has been used to enhance safety and extend the work capacity of laborers wearing protective clothing. Previous studies of air and liquid cooling have used either very low work rates or high environmental temperatures. Emergency work tasks frequently require high work rates and occur in moderate ambient temperatures. The purpose of this research was to examine t…		Adult Air Body Temperature Comparative Study Energy Metabolism Exertion Female Glycols Human Male Microclimate Protective Clothing Support U.S. Gov't Non-P.H.S. Water adult article chemical environment cooling exercise female heat stress human human experiment industrial hygiene male microclimate normal human priority journal protective clothing thermal exposure treadmill workload	Article	Final		Scopus	2-s2.0-0025916869
Hamerezaee M. Dehghan S.F. Golbabaei F. Fathi A. Barzegar L. Heidarnejad N.	Hamerezaee Masoud (57195295988) Dehghan Somayeh F. (55585427500) Golbabaei Farideh (9249309700) Fathi Asad (57194903716) Barzegar Loghman (57195291158) Heidarnejad Naseh (57195289668)	57195295988 55585427500 9249309700 57194903716 57195291158 57195289668	Assessment of Semen Quality among Workers Exposed to Heat Stress: A Cross-Sectional Study in a Steel Industry	2018	2010	Safety and Health at Work	9	2		232	235	3	33	10.1016/j.shaw.2017.07.003	https://www.scopus.com/inward/record.uri?eid=2-s2.0-85026839890&doi=10.1016%2fj.shaw.2017.07.003&partnerID=40&md5=095e6f6d2ae86cfe81458f05a01ae9ac	Occupation		Adult	Male	35.6	35.6		climate	not considered	Steel	i	Background: This study was conducted to investigate the heat stress and semen quality among male workers in a steel industry in Iran and investigate the relationship between heat stress indices and semen parameters. Methods: The study was conducted on workers exposed (n = 30) and unexposed (n = 14) to heat in a steel industry. After obtaining a brief biography of the selected employees scrotal te…	heat stress predicted heat strain semen parameters steel industry wet-bulb globe temperature	clinical article controlled study cross-sectional study employee environmental parameters exposure heat stress human Iran iron and steel industry literature male morphology mouth temperature pH scrotum seminal plasma sperm quality spermatozoon count spermatozoon motility threshold limit value work environment worker workplace world health organization	Article	Final	All Open Access Gold Open Access Green Open Access	Scopus	2-s2.0-85026839890
Gore C.J. Bourdon P.C. Woolford S.M. Pederson D.G.	Gore C.J. (7005206970) Bourdon P.C. (7005784280) Woolford S.M. (6602118770) Pederson D.G. (57518604800)	7005206970 7005784280 6602118770 57518604800	Involuntary dehydration during cricket	1993	1990	International Journal of Sports Medicine	14	7		387	395	8	33	10.1055/s-2007-1021197	https://www.scopus.com/inward/record.uri?eid=2-s2.0-0027425823&doi=10.1055%2fs-2007-1021197&partnerID=40&md5=0493cc5fec643575da4501d39e5609aa	Athletics		Adult	Male	22.1	27.5		trained	cool	Cricketers	o	The sweat rate heart rate and core temperature as well as urinary volume osmolarity electrolyte concentration and pH of 20 cricketers were measured under cool warm and hot conditions with wet bulb globe temperature indices of 22.1 24.5 and 27.1 respectively. Simulated match conditions were used on the cool and warm days while 3 bowlers were measured under actual match conditions on the hot day. T…	Cricket Dehydration Sweating Thermoregulation	adult article body mass clinical article core temperature dehydration electrolyte urine level environmental temperature heart rate human human experiment male normal human physical performance sodium absorption sport statistical analysis sweating thermoregulation urine osmolality urine pH urine volume	Article	Final		Scopus	2-s2.0-0027425823
Dasgupta S. van Maanen N. Gosling S.N. Piontek F. Otto C. Schleussner C.-F.	Dasgupta Shouro (57202208754) van Maanen Nicole (57225191634) Gosling Simon N (18041940600) Piontek Franziska (36816397600) Otto Christian (35100816100) Schleussner Carl-Friedrich (19337864100)	57202208754 57225191634 18041940600 36816397600 35100816100 19337864100	Effects of climate change on combined labour productivity and supply: an empirical multi-model study	2021	2020	The Lancet Planetary Health	5	7		e455	e465	10	31	10.1016/S2542-5196(21)00170-4	https://www.scopus.com/inward/record.uri?eid=2-s2.0-85109440857&doi=10.1016%2fS2542-5196%2821%2900170-4&partnerID=40&md5=47066af3ad2ee2bbe8055fe3a70ad501	Occupation							none	not considered	Workers	o	Background: Although effects on labour is one of the most tangible and attributable climate impact our quantification of these effects is insufficient and based on weak methodologies. Partly this gap is due to the inability to resolve different impact channels such as changes in time allocation (labour supply) and slowdown of work (labour productivity). Explicitly resolving those in a multi-model…		Climate Change Efficiency Forecasting Global Warming Humans Temperature climate change forecasting greenhouse effect human productivity temperature	Article	Final	All Open Access Gold Open Access Green Open Access	Scopus	2-s2.0-85109440857
Cheng Y.-T. Lung S.-C.C. Hwang J.-S.	Cheng Yu-Ting (57206449171) Lung Shih-Chun Candice (7005770051) Hwang Jing-Shiang (57205851402)	57206449171 7005770051 57205851402	New approach to identifying proper thresholds for a heat warning system using health risk increments	2019	2010	Environmental Research	170			282	292	10	31	10.1016/j.envres.2018.12.059	https://www.scopus.com/inward/record.uri?eid=2-s2.0-85059147414&doi=10.1016%2fj.envres.2018.12.059&partnerID=40&md5=5ea828275e38d061abb9af2ee86a1572	Meteorology		Many	Both	33	33				Health	o	Background: A critical adaptation strategy for reducing heat-related health risk under climate change is to establish a heat warning system with a proper threshold that requires evaluation of heat-health relationships using empirical data. Objectives: This work presents a new approach to selecting proper health-based thresholds for a heat warning system which are different from thresholds of heat…	Health adaptation strategy Heat-health relationship Heat-stress threshold Wet-bulb globe temperature	Climate Change Health Heat Stress Disorders Hot Temperature Humans Risk Temperature adaptive management climate change empirical analysis environmental stress health risk temperature effect threshold warning system all cause mortality article controlled study emergency female gender health hazard heat stress hospital admission human male outcome assessment risk assessment climate change health he…	Article	Final	All Open Access Green Open Access Hybrid Gold Open Access	Scopus	2-s2.0-85059147414
Venugopal V. Rekha S. Manikandan K. Latha P.K. Vennila V. Ganesan N. Kumaravel P. Chinnadurai S.J.	Venugopal Vidhya (7102019763) Rekha Shanmugam (57216353231) Manikandan Krishnamoorthy (57216523285) Latha Perumal Kamalakkannan (57210663782) Vennila Viswanathan (57216525249) Ganesan Nalini (7102257082) Kumaravel Perumal (57128343400) Chinnadurai Stephen Jeremiah (57216528712)	7102019763 57216353231 57216523285 57210663782 57216525249 7102257082 57128343400 57216528712	Heat stress and inadequate sanitary facilities at workplaces–an occupational health concern for women?	2016	2010	Global Health Action	9	1	31945				31	10.3402/gha.v9.31945	https://www.scopus.com/inward/record.uri?eid=2-s2.0-85020494129&doi=10.3402%2fgha.v9.31945&partnerID=40&md5=87bf368f5cb25ab481c39c5e181e43fd	Occupation		Adult	Female	28.7	32.3		none	not considered	Workers	i	Background: Health concerns unique to women are growing with the large number of women venturing into different trades that expose them to hot working environments and inadequate sanitation facilities common in many Indian workplaces. Objective: The study was carried out to investigate the health implications of exposures to hot work environments and inadequate sanitation facilities at their work…	genitourinary issues heat stress sanitation facilities		Article	Final	All Open Access Gold Open Access Green Open Access	Scopus	2-s2.0-85020494129
Meade R.D. Poirier M.P. Flouris A.D. Hardcastle S.G. Kenny G.P.	Meade Robert D. (56405230000) Poirier Martin P. (56173140500) Flouris Andreas D. (8446310300) Hardcastle Stephen G. (35886507100) Kenny Glen P. (7201620912)	56405230000 56173140500 8446310300 35886507100 7201620912	Do the threshold limit values for work in hot conditions adequately protect workers?	2016	2010	Medicine and Science in Sports and Exercise	48	6		1187	1196	9	31	10.1249/MSS.0000000000000886	https://www.scopus.com/inward/record.uri?eid=2-s2.0-84959288163&doi=10.1249%2fMSS.0000000000000886&partnerID=40&md5=ec3ea6756a38d0568e21479d54874c55	Physiology		Adult	Male	29	31.5		none	not considered	Physiology		Purpose We evaluated core temperature responses and the change in body heat content (ΔH b) during work performed according to the ACGIH threshold limit values (TLV) for heat stress which are designed to ensure a stable core temperature that does not exceed 38.0°C. Methods Nine young males performed a 120-min work protocol consisting of cycling at a fixed rate of heat production (360 W). On the ba…	DIRECT CALORIMETRY HEAT STRESS THERMOREGULATION WORK EXPOSURE GUIDELINES	Body Temperature Regulation Calorimetry Heart Rate Heat Stress Disorders Hot Temperature Humans Male Occupational Diseases Perception Physical Exertion Thermometry Threshold Limit Values Work Young Adult calorimetry clinical article core temperature exercise human male maximum allowable concentration rectum temperature rest temperature sensitivity thermogenesis thermometry worker heart rate heat …	Article	Final		Scopus	2-s2.0-84959288163
Tang Y.-M. Wang D.-G. Li J. Li X.-H. Wang Q. Liu N. Liu W.-T. Li Y.-X.	Tang Yong-Mei (55885794700) Wang Dao-Gang (56105296200) Li Jun (57189637283) Li Xing-Hua (57189636625) Wang Qian (57202710837) Liu Nan (55530971500) Liu Wei-Tian (56106240500) Li Ying-Xue (56106515000)	55885794700 56105296200 57189637283 57189636625 57202710837 55530971500 56106240500 56106515000	Relationships between micronutrient losses in sweat and blood pressure among heat-exposed steelworkers	2016	2010	Industrial Health	54	3		215	223	8	31	10.2486/indhealth.2014-0225	https://www.scopus.com/inward/record.uri?eid=2-s2.0-84973532421&doi=10.2486%2findhealth.2014-0225&partnerID=40&md5=00c5c7d8abf9fa633e1e83e4b06dedd9	Occupation		Adult	Male				climate	not considered	Steel	i	We aimed to examine the effect of micronutrient losses through sweat on blood pressure (BP) among heat-exposed steelworkers. A total of 224 heat-exposed male steelworkers from an ironworks facility were evaluated in July 2012. We measured the Wet Bulb Globe Temperature Index to evaluate the level of heat stress in the workplace. We collected sweat from the workers during an eight-hour work and th…	Blood pressure Heat-exposed workers Minerals Sweat micronutrient losses Vitamins	Adult Hot Temperature Humans Hypertension Industry Male Micronutrients Middle Aged Occupational Exposure Steel Sweat Young Adult steel trace element adult chemistry heat human hypertension industry male middle aged occupational exposure sweat young adult	Article	Final	All Open Access Bronze Open Access Green Open Access	Scopus	2-s2.0-84973532421
Stewart I.B. Stewart K.L. Worringham C.J. Costello J.T.	Stewart Ian B. (35273668600) Stewart Kelly L. (24377165500) Worringham Charles J. (6603725015) Costello Joseph T. (36090945400)	35273668600 24377165500 6603725015 36090945400	Physiological tolerance times while wearing explosive ordnance disposal protective clothing in simulated environmental extremes	2014	2010	PLoS ONE	9	2	e83740				31	10.1371/journal.pone.0083740	https://www.scopus.com/inward/record.uri?eid=2-s2.0-84896750678&doi=10.1371%2fjournal.pone.0083740&partnerID=40&md5=be7fe269452f1b74cb904934aa61ec44	Occupation		Adult	Male	21	37		none	protective clothing	EOD Technicians	o	Explosive ordnance disposal (EOD) technicians are required to wear protective clothing to protect themselves from the threat of overpressure fragmentation impact and heat. The engineering requirements to minimise these threats results in an extremely heavy and cumbersome clothing ensemble that increases the internal heat generation of the wearer while the clothing's thermal properties reduce heat…		Adult Analysis of Variance Body Composition Body Temperature Cross-Over Studies Environment Explosive Agents Heart Rate Hot Temperature Humans Male Physical Exertion Protective Clothing Stress Physiological explosive adult aerobic capacity article body composition body height body mass controlled study core temperature crossover procedure environmental exposure environmental temperature fatigue h…	Article	Final	All Open Access Gold Open Access Green Open Access	Scopus	2-s2.0-84896750678
Morante S.M. Brotherhood J.R.	Morante Sarah M. (22958278100) Brotherhood John R. (7003577170)	22958278100 7003577170	Air temperature and physiological and subjective responses during competitive singles tennis	2007	2000	British Journal of Sports Medicine	41	11		773	778	5	31	10.1136/bjsm.2007.036996	https://www.scopus.com/inward/record.uri?eid=2-s2.0-35948961069&doi=10.1136%2fbjsm.2007.036996&partnerID=40&md5=24039ef7a494c2fd0a0249f7973a2962	Athletics							trained	not considered	Tennis	o	Objectives: This report describes the thermal stresses and strains during competitive singles tennis. Methods: Thermoregulatory responses were investigated during best of three set tennis matches among 25 players. A total of 86 observations were made from 43 matches played covering each season with ambient temperatures ranging from 14.5 to 38.4°C. Core body temperature and skin temperature were r…		Adult Body Temperature Body Temperature Regulation Competitive Behavior Exertion Female Heat Stress Disorders Humans Male Skin Temperature Sweating Temperature Tennis adult air temperature article body mass body temperature controlled study environmental factor female fluid intake human male normal human skin temperature sports medicine sports science	Article	Final	All Open Access Green Open Access	Scopus	2-s2.0-35948961069
Casanueva A. Kotlarski S. Fischer A.M. Flouris A.D. Kjellstrom T. Lemke B. Nybo L. Schwierz C. Liniger M.A.	Casanueva Ana (6602290607) Kotlarski Sven (15757708600) Fischer Andreas M. (56308032100) Flouris Andreas D. (8446310300) Kjellstrom Tord (7006955733) Lemke Bruno (55337106300) Nybo Lars (6701485434) Schwierz Cornelia (7801370642) Liniger Mark A. (7004200407)	6602290607 15757708600 56308032100 8446310300 7006955733 55337106300 6701485434 7801370642 7004200407	Escalating environmental summer heat exposure—a future threat for the European workforce	2020	2020	Regional Environmental Change	20	2	40				30	10.1007/s10113-020-01625-6	https://www.scopus.com/inward/record.uri?eid=2-s2.0-85082314501&doi=10.1007%2fs10113-020-01625-6&partnerID=40&md5=7ba9c9148f98bb5bc168e3740cd4eee4	Occupation		Adult					none	not considered	Workers	o	Heat exposure constitutes a major threat for European workers with significant impacts on the workers’ health and productivity. Climate projections over the next decades show a continuous and accelerated warming over Europe together with longer more intense and more frequent heatwaves on regional and local scales. In this work we assess the increased risk in future occupational heat stress levels…	Climate change Heat exposure Heat stress Labour productivity Wet bulb globe temperature		Article	Final	All Open Access Green Open Access Hybrid Gold Open Access	Scopus	2-s2.0-85082314501
Dehghan H. Mortazavi S.B. Jafari M.J. Maracy M.R. Jahangiri M.	Dehghan Habibollah (55538492900) Mortazavi Seyed Bagher (7003300148) Jafari Mohammad Javad (24466282000) Maracy Mohammad Reza (8855407300) Jahangiri Mahdi (55113349400)	55538492900 7003300148 24466282000 8855407300 55113349400	The evaluation of heat stress through monitoring environmental factors and physiological responses in melting and casting industries workers	2012	2010	International Journal of Environmental Health Engineering	1	2	21				30	10.4103/2277-9183.96144	https://www.scopus.com/inward/record.uri?eid=2-s2.0-84875067481&doi=10.4103%2f2277-9183.96144&partnerID=40&md5=bd866fd1701f87751eccb93992e8bca0	Occupation		Adult		30	32		climate	not considered	Smelter	i	Aims: Evaluation of heat stress in workers exposed to hot/dry conditions of melting and casting industry is imperative for management of heat stress. This study aims to compare results of heat strain evaluation by monitoring environmental factors and physiological responses. Materials and Methods: This is a cross-sectional study that was conducted on 51 workers of a large melting and casting comp…	Ear canal temperature heart rate heat stress hot/dry conditions PSI index WBGT index		Article	Final	All Open Access Gold Open Access	Scopus	2-s2.0-84875067481
Bahr R. Reeser J.C.	Bahr Roald (7102647460) Reeser Jonathan C. (6602342347)	7102647460 6602342347	New guidelines are needed to manage heat stress in elite sports - The Fédération Internationale de Volleyball (FIVB) Heat Stress Monitoring Programme	2012	2010	British Journal of Sports Medicine	46	11		805	809	4	29	10.1136/bjsports-2012-091102	https://www.scopus.com/inward/record.uri?eid=2-s2.0-84865435506&doi=10.1136%2fbjsports-2012-091102&partnerID=40&md5=97ec3481e5674948f87e5b9e04e813de	Athletics		Adult	Both	31	32.3		trained	not considered	Volleyball	o	Background: There seems to be a discrepancy between the available heat stress guidelines and the actual risk of heat-related illness among professional beach volleyball players competing under hot and humid conditions. Objective: To monitor heat stress and record cases of heat-related medical forfeits on the Swatch FIVB Beach Volleyball World Tour. Methods: The FIVB Heat Stress Monitoring Protoco…		Female Heat Stress Disorders Hot Temperature Humans Male Practice Guidelines as Topic Seasons Volleyball Weather article female heat heat injury human male physiology practice guideline season volleyball weather	Article	Final	All Open Access Green Open Access	Scopus	2-s2.0-84865435506
Li C. Zhang X. Zwiers F. Fang Y. Michalak A.M.	Li Chao (57192580871) Zhang Xuebin (56005684100) Zwiers Francis (7004861251) Fang Yuanyuan (55469291800) Michalak Anna M. (7006643685)	57192580871 56005684100 7004861251 55469291800 7006643685	Recent Very Hot Summers in Northern Hemispheric Land Areas Measured by Wet Bulb Globe Temperature Will Be the Norm Within 20 Years	2017	2010	Earth's Future	5	12		1203	1216	13	28	10.1002/2017EF000639	https://www.scopus.com/inward/record.uri?eid=2-s2.0-85040719040&doi=10.1002%2f2017EF000639&partnerID=40&md5=90e3c9c3cf2b2b8db641636bb33df362	Meteorology						8.5				o	Wet bulb globe temperature (WBGT) accounts for the effect of environmental temperature and humidity on thermal comfort and can be directly related to the ability of the human body to dissipate excess metabolic heat and thus avoid heat stress. Using WBGT as a measure of environmental conditions conducive to heat stress we show that anthropogenic influence has very substantially increased the likel…	Detection and Attribution Observation-constrained change Summer Heat Exposure Wet Bulb Globe Temperature	air temperature anthropogenic effect climate change detection method historical record humidity measurement method metabolism Northern Hemisphere regional climate summer temperature effect temperature profile	Article	Final	All Open Access Gold Open Access	Scopus	2-s2.0-85040719040
Alfano F.R.D. Palella B.I. Riccio G.	Alfano Francesca Romana D'Ambrosio (57203527400) Palella Boris Igor (6603203073) Riccio Giuseppe (57201566644)	57203527400 6603203073 57201566644	On the problems related to natural wet bulb temperature indirect evaluation for the assessment of hot thermal environments by means of WBGT	2012	2010	Annals of Occupational Hygiene	56	9		1063	1079	16	28	10.1093/annhyg/mes036	https://www.scopus.com/inward/record.uri?eid=2-s2.0-84870044014&doi=10.1093%2fannhyg%2fmes036&partnerID=40&md5=68d3dfb3ae51eec035e59f645d4bae22	Meteorology											This paper deals with the indirect evaluation of the natural wet bulb temperature tnw one of the two quantities forming the basis of the well-known wet bulb globe temperature (WBGT) index considered worldwide to be a suitable and user-friendly tool for the preliminary assessment of hot thermal environments. This quantity can be measured by a wet bulb thermometer (a temperature sensor covered with…	Heat stress Natural wet bulb temperature WBGT	Environmental Monitoring Hot Temperature Humans Humidity Meteorological Concepts Temperature Thermometers Air Atmospheric temperature Sensors Air temperature Air velocities Continuation method Energy balance equations Experimental investigations Heat balance Heat balance equations Heat stress In-depth analysis Mean radiant temperature Multiplicity of solutions Multiplicity of steady state Nonline…	Article	Final	All Open Access Bronze Open Access	Scopus	2-s2.0-84870044014
Muir I.H. Bishop P.A. Ray P.	Muir Ian H. (7006529132) Bishop Phillip A. (7201938882) Ray Paul (36853399400)	7006529132 7201938882 36853399400	Effects of a novel ice-cooling technique on work in protective clothing at 28°C 23°C and 18°C WBGTs	1999	1990	American Industrial Hygiene Association Journal	60	1		96	104	8	28	10.1080/00028899908984427	https://www.scopus.com/inward/record.uri?eid=2-s2.0-0033048677&doi=10.1080%2f00028899908984427&partnerID=40&md5=1e1274301a43db7af5490042b94da5d2	Physiology		Adult	Male	17	28		none	cool	Physiology		This study tested a new ice cooling system that permits ice cooling system recharge without personal protective clothing removal. Six male volunteers (22.1 ± 1.2 years) underwent tests with the new ice cooling system (COOL) and without (NOCL) at a moderate work rate (450 W) in three environments of 28 23 and 18±1°C wet bulb globe temperature. Walks at 28°C were carried out first with NOCL and COO…		ice adult article controlled study cooling heart rate heat tolerance human male normal human protective clothing rectum temperature work working time	Article	Final		Scopus	2-s2.0-0033048677
Bernard T. Ashley C. Trentacosta J. Kapur V. Tew S.	Bernard T. (56394724100) Ashley C. (7103287959) Trentacosta J. (6506932237) Kapur V. (36243632500) Tew S. (36244395300)	56394724100 7103287959 6506932237 36243632500 36244395300	Critical heat stress evaluation of clothing ensembles with different levels of porosity	2010	2010	Ergonomics	53	8		1048	1058	10	27	10.1080/00140139.2010.494736	https://www.scopus.com/inward/record.uri?eid=2-s2.0-77954847419&doi=10.1080%2f00140139.2010.494736&partnerID=40&md5=fa8c1f30e9a21e7fb02db4423a83af63	Physiology							none	protective clothing			A common metric of assessing the evaporative cooling potential of protective clothing is to assess the rate of diffusion of water vapour through the fabric. Another mechanism that supports evaporative cooling is convective transfer. Prototype porous coveralls were constructed to promote convective air flow with 0.0024 mm (0.06 inch) holes representing nominal openings of 0 1 2 5 10 and 20% of the…	Clothing Convection Diffusion Evaporative resistance Heat stress WBGT	Adult Convection Heat Stress Disorders Humans Male Porosity Protective Clothing Young Adult Diffusion Evaporation Evaporative cooling systems Hammers Heat resistance Protective clothing Thermal stress Air flow Assessment measures Convection diffusion Convective transfer Diffusion of water Dominant mechanism Evaporative cooling Heat stress Saratoga Similar pattern Surface area Water vapour Wet-bul…	Article	Final		Scopus	2-s2.0-77954847419
Griefahn B.	Griefahn Barbara (7005955619)	7005955619	Acclimation to three different hot climates with equivalent wet bulb globe temperatures	1997	1990	Ergonomics	40	2		223	234	11	27	10.1080/001401397188314	https://www.scopus.com/inward/record.uri?eid=2-s2.0-0031081045&doi=10.1080%2f001401397188314&partnerID=40&md5=accc2736c6c1e6b15cf2ac4500e9dfe1	Physiology		Adult	Female	33.4	33.6		acclimatized	not considered	Physiology	o	The present study examined 2 hypotheses: Irrespective of the actual composition of thermal factors the course of acclimation is similar in hot climates which are equivalent in terms of the WBGT. Acclimation to a defined hot thermal environment confers equal acclimation to any other equivalent climate. These hypotheses were supported with 3 substantially different but equivalent climates with WBGT…	Acclimation Heart rates Rectal temperatures Sweat loss Thermal index Well-being	Acclimatization Adult Body Temperature Regulation Exercise Test Female Heat Humans Humidity Male Sweating Work Capacity Evaluation Heat radiation High temperature effects Physiology article climate experiment female heart rate heat acclimatization human human experiment humidity male rectum temperature skin temperature sweating Acclimation Heart rates Rectal temperatures Skin temperatures Sweat l…	Article	Final		Scopus	2-s2.0-0031081045
Otani H. Goto T. Goto H. Shirato M.	Otani Hidenori (12240865600) Goto Takayuki (57195676569) Goto Heita (57207170532) Shirato Minayuki (7004611228)	12240865600 57195676569 57207170532 7004611228	Time-of-day effects of exposure to solar radiation on thermoregulation during outdoor exercise in the heat	2017	2010	Chronobiology International	34	9		1224	1238	14	26	10.1080/07420528.2017.1358735	https://www.scopus.com/inward/record.uri?eid=2-s2.0-85029538373&doi=10.1080%2f07420528.2017.1358735&partnerID=40&md5=8f9908b6a5c3b0e15922a0f8093229d8	Athletics		Adolescent	Male	27	34		acclimatized	not considered	Baseball	o	High solar radiation has been recognised as a contributing factor to exertional heat-related illness in individuals exercising outdoors in the heat. Although solar radiation intensity has been known to have similar time-of-day variation as body temperature the relationship between fluctuations in solar radiation associated with diurnal change in the angle of sunlight and thermoregulatory response…	core temperature diurnal variation heat stress skin temperature sunlight	Adolescent Body Temperature Body Temperature Regulation Circadian Rhythm Exercise Heart Rate Hot Temperature Humans Male Skin Temperature Stress Physiological Sunlight Young Adult adolescent body temperature circadian rhythm exercise heart rate heat human male physiological stress physiology skin temperature sunlight thermoregulation young adult	Article	Final		Scopus	2-s2.0-85029538373
Clapp A.J. Bishop P.A. Smith J.F. Mansfield E.R.	Clapp A.J. (7003880910) Bishop P.A. (7201938882) Smith J.F. (8746143900) Mansfield E.R. (7006199566)	7003880910 7201938882 8746143900 7006199566	Effects of carbohydrate-electrolyte content of beverages on voluntary hydration in a simulated industrial environment	2000	2000	American Industrial Hygiene Association Journal	61	5		692	699	7	26	10.1080/15298660008984579	https://www.scopus.com/inward/record.uri?eid=2-s2.0-0034450650&doi=10.1080%2f15298660008984579&partnerID=40&md5=e39cece5aeb86f7c3ef530fc63f58d8f	Physiology		Adult	Male	33	33		none	cool	Physiology		This study examined the effects of ingesting beverages of varying electrolyte-carbohydrate (ECHO) composition on hydration sensory response physiological function and work performance during 4 hours of simulated industrial work for subjects wearing impermeable protective clothing (PC). Male subjects (N=18) completed four separate work sessions. Each session consisted of 30 min of treadmill walkin…	Electrolyte-carbohydrate beverages Hot environment Hydration	carbohydrate electrolyte sodium chloride adult article beverage controlled study fluid balance fluid intake high temperature human hydration industry job performance male normal human physical stress physiology psychophysiology simulation weight reduction work environment	Article	Final		Scopus	2-s2.0-0034450650
Brief R.S. Confer R.G.	Brief Richard S. (6603925480) Confer Robert G. (6603046661)	6603925480 6603046661	Comparison of Heat Stress Indices	1971	1970	American Industrial Hygiene Association Journal	32	1		11	16	5	26	10.1080/0002889718506401	https://www.scopus.com/inward/record.uri?eid=2-s2.0-0014984667&doi=10.1080%2f0002889718506401&partnerID=40&md5=14793314eb47ab1d75abef6c6e45d6d4	Occupation							none	not considered		o	Temperature humidity and radiant heat in an environmental test room were varied over wide limits while five heat stress indices were measured simultaneously: Effective Temperature Effective Temperature Corrected for Radiation Wet Bulb Globe Temperature Heat Stress Index and Wet Globe Temperature. Regression equations based on 34 tests for the five indices showed them to be interrelated at probabi…		Body Temperature Regulation Environmental Exposure Environmental Health Heat Exhaustion Humidity Maximum Allowable Concentration Occupational Medicine Radiation Statistics Stress Temperature Thermometers article environmental exposure environmental health heat stroke humidity maximum allowable concentration occupational medicine radiation stress temperature thermometer thermoregulation	Article	Final		Scopus	2-s2.0-0014984667
Green J.M. Bishop P.A. Muir I.H. Lomax R.G.	Green J.M. (35373045300) Bishop P.A. (7201938882) Muir I.H. (7006529132) Lomax R.G. (7005102434)	35373045300 7201938882 7006529132 7005102434	Gender differences in sweat lactate	2000	2000	European Journal of Applied Physiology	82	3		230	235	5	25	10.1007/s004210050676	https://www.scopus.com/inward/record.uri?eid=2-s2.0-0033948348&doi=10.1007%2fs004210050676&partnerID=40&md5=beec150295a74862540f2f76e7fa9c2d	Physiology		Adult	Both	31	33		none	not considered	Physiology		Sweat rate may affect sweat lactate concentration. The current study examined potential gender differences in sweat lactate concentrations because of varying sweat rates. Males (n = 6) and females (n = 6) of similar age percentage body fat and maximal oxygen consumption (VO(2max)) completed constant load (CON) cycling (30 min - approximately 40% VO(2max)) and interval cycling (INT) (15 1-min inte…	Eccrine sweat Gender Sweat composition Sweat rate	lactic acid oxygen adult article body fat cycling female human human experiment lactate blood level male oxygen consumption priority journal rest sex difference sweat water loss	Article	Final		Scopus	2-s2.0-0033948348
Dianat I. Vahedi A. Dehnavi S.	Dianat Iman (36456723100) Vahedi Abdollah (56121156400) Dehnavi Sara (57053231500)	36456723100 56121156400 57053231500	Association between objective and subjective assessments of environmental ergonomic factors in manufacturing plants	2016	2010	International Journal of Industrial Ergonomics	54			26	31	5	24	10.1016/j.ergon.2015.12.004	https://www.scopus.com/inward/record.uri?eid=2-s2.0-84954102167&doi=10.1016%2fj.ergon.2015.12.004&partnerID=40&md5=4aa8c2a3805243b685fd54bb7db8e734	Occupation		Adult					climate	not considered	Manufacturing	i	The association between objective and subjective assessments of environmental ergonomic factors including noise lighting and heat were conducted in a field study in three manufacturing plants. Data were collected from 130 workstations using questionnaire and physical measurements of the noise (noise dosimetry) lighting (task area illuminance) and heat (wet bulb globe temperature - WBGT) levels. T…	Environmental ergonomics Heat Illuminance Noise Satisfaction WBGT	Accident prevention Ergonomics Health Heating Lighting Manufacture Surveys Environmental conditions Environmental factors Illuminance Noise Satisfaction Subjective assessments WBGT Wet-bulb globe temperatures adult Article controlled study dosimetry environmental factor ergonomics heat human Iran job performance job satisfaction lightning manufacturing industry noise occupational health occupatio…	Article	Final		Scopus	2-s2.0-84954102167
Kikumoto H. Ooka R. Arima Y.	Kikumoto Hideki (47861167400) Ooka Ryozo (6602835302) Arima Yusuke (56581521400)	47861167400 6602835302 56581521400	A study of urban thermal environment in Tokyo in summer of the 2030s under influence of global warming	2016	2010	Energy and Buildings	114			54	61	7	24	10.1016/j.enbuild.2015.07.033	https://www.scopus.com/inward/record.uri?eid=2-s2.0-84961165368&doi=10.1016%2fj.enbuild.2015.07.033&partnerID=40&md5=d4e1f6bbb8bb34a9f39787dbe8fe8807	Meteorology				25	26				Health	o	Enhancement of very hot weather conditions in summer due to climate changes at global and local scales can increase mortality through thermal stresses. To estimate the impact of climate changes on the risks of heat disorder (HD) in Japan around the year 2030 we conducted numerical climate simulations using a global circulation model (GCM) and a regional climate model (RCM). The GCM results for th…	Climate change Dynamical downscaling Global circulation model Heat disorder Regional climate model	Balloons Climate models Global warming Risk perception Thermal stress Dynamical downscaling Global circulation model Heat disorders Initial and boundary conditions Regional climate modeling Regional climate modeling (RCM) Urban thermal environment Wet-bulb globe temperatures Climate change	Article	Final		Scopus	2-s2.0-84961165368
Muir I.H. Bishop P.A. Lomax R.G. Green J.M.	Muir I.H. (7006529132) Bishop P.A. (7201938882) Lomax R.G. (7005102434) Green J.M. (35373045300)	7006529132 7201938882 7005102434 35373045300	Prediction of rectal temperature from ear canal temperature	2001	2000	Ergonomics	44	11		962	972	10	24	10.1080/00140130110068933	https://www.scopus.com/inward/record.uri?eid=2-s2.0-0035883189&doi=10.1080%2f00140130110068933&partnerID=40&md5=3fdfb75139f9a5e2e083e39589559959	Physiology		Adult		30.1	30.1		none	protective clothing	Workers		Personal heat strain monitoring provides the best means for maximizing worker safety and productivity in hot jobs. The present study compared methods for reducing the environmental effect on aural canal temperature in an attempt to reduce the predictive error of a personal heat stress monitor (QST) and a simple ear thermistor (EAR). Subjects underwent three exposures in impermeable protective clo…	Aural temperature Heat injury Predictive error Rectal temperature	Adult Body Temperature Ear Canal Exertion Humans Male Predictive Value of Tests Protective Clothing Rectum Reference Values Thermometers Ear protectors Environmental impact Productivity Protective clothing Thermal stress accuracy adult analytical error article auditory canal comparative study controlled study core temperature ear protection environmental temperature heat stress human human experi…	Article	Final		Scopus	2-s2.0-0035883189
McNeill M.B. Parsons K.C.	McNeill Marc B. (7005557322) Parsons Ken C. (7102289647)	7005557322 7102289647	Appropriateness of international heat stress standards for use in tropical agricultural environments	1999	1990	Ergonomics	42	6		779	797	18	24	10.1080/001401399185289	https://www.scopus.com/inward/record.uri?eid=2-s2.0-0032959405&doi=10.1080%2f001401399185289&partnerID=40&md5=1818fb4f6c3a875995a5179eb61420ac	Occupation		Adult					climate	not considered	Tea Harvesters	o	Where a danger to health from heat stress is identified standards allow decisions for implementing measures to reduce the heat stress to be made. These standards specifically ISO 7243 (Wet Bulb Globe Temperature Index WBGT) and ISO 7933 (Sweat Required SWreq) were designed with European and American subjects primarily for use in those countries. While the scope of the standards is international l…	Agriculture Developing countries Heat stress ISO Standards	Agriculture Developing countries Health risks Standards Health heat stress agriculture article clothing developing country environmental protection Europe female heat stress human human experiment international cooperation male normal human North America prediction sweat tea tropic climate work environment Ergonomics	Article	Final		Scopus	2-s2.0-0032959405
Chen X. Li N. Liu J. Zhang Z. Liu Y.	Chen Xi (57206708609) Li Ning (56463264100) Liu Jiawei (57201804501) Zhang Zhengtao (57193609191) Liu Yuan (57208054403)	57206708609 56463264100 57201804501 57193609191 57208054403	Global heat wave hazard considering humidity effects during the 21st century	2019	2010	International Journal of Environmental Research and Public Health	16	9	1513				23	10.3390/ijerph16091513	https://www.scopus.com/inward/record.uri?eid=2-s2.0-85065491081&doi=10.3390%2fijerph16091513&partnerID=40&md5=52167702b00496292c2eb8f1847b6118	Meteorology										o	Humidity is a significant factor contributing to heat stress but without enough consideration in studies of quantifying heat hazard or heat risk assessment. Here the simplified wet-bulb globe temperature (WBGT) considering joint effects of temperature and humidity was utilized as a heat index and the number of annual total heat wave days (HWDs) was employed to quantify heat hazard. In order to ev…	Future scenarios Global Heat waves Humidity	Heat Stress Disorders Hot Temperature Humans Humidity Temperature air temperature future prospect greenhouse gas heat wave quantitative analysis relative humidity spatial variation surface temperature temperature effect temporal variation twenty first century air temperature article carbon footprint cold stress heat humidity latitude quantitative analysis simulation tropics water vapor heat heat …	Article	Final	All Open Access Gold Open Access Green Open Access	Scopus	2-s2.0-85065491081
Bernard T.E. Iheanacho I.	Bernard Thomas E. (56394724100) Iheanacho Ivory (56609099700)	56394724100 56609099700	Heat index and adjusted temperature as surrogates for wet bulb globe temperature to screen for occupational heat stress	2015	2010	Journal of Occupational and Environmental Hygiene	12	5		323	333	10	23	10.1080/15459624.2014.989365	https://www.scopus.com/inward/record.uri?eid=2-s2.0-84928606262&doi=10.1080%2f15459624.2014.989365&partnerID=40&md5=c13937c07624b8753b8b64f5ba88128e	Meteorology											Ambient temperature and relative humidity are readily ava-ilable and thus tempting metrics for heat stress assessment. Two methods of using air temperature and relative humidity to create an index are Heat Index and Adjusted Temperature. The purposes of this article are: (1) to examine how well Heat Index and Adjusted Temperature estimated the wet bulb globe temperature (WBGT) index and (2) to su…	adjusted temperature heat index heat stress WBGT	Energy Metabolism Environmental Monitoring Heat Stress Disorders Hot Temperature Humans Humidity Occupational Exposure adverse effects energy metabolism environmental monitoring heat Heat Stress Disorders human humidity occupational exposure prevention and control procedures	Article	Final		Scopus	2-s2.0-84928606262
Ooka R. Minami Y. Sakoi T. Tsuzuki K. Rijal H.B.	Ooka Ryozo (6602835302) Minami Yuriko (35754880100) Sakoi Tomonori (16679324200) Tsuzuki Kazuyo (7103367997) Rijal H.B. (16230947700)	6602835302 35754880100 16679324200 7103367997 16230947700	Improvement of sweating model in 2-Node Model and its application to thermal safety for hot environments	2010	2010	Building and Environment	45	7		1565	1573	8	23	10.1016/j.buildenv.2009.12.012	https://www.scopus.com/inward/record.uri?eid=2-s2.0-77649188649&doi=10.1016%2fj.buildenv.2009.12.012&partnerID=40&md5=eaf5515a0e944ddfd0490ae9b4900e7a	Physiology							none	not considered		o	Recently due to global warming and the heat-island effect more and more people are exposed to the dangers of heat disorders. A hot thermal environment can be evaluated using various indices such as new Standard Effective Temperature (SET*) using the 2-Node Model (2 NM) Wet Bulb Globe Temperature (WBGT) Predicted Heat Strain (PHS) model and so on. The authors aim to develop a safety evaluation app…	2-Node Model Hot environment ISO 7933 PHS model Thermal evaluation	Global warming Tropical engineering 2-Node Model Heat strains Hot environment Human bodies Metabolic rates Node model Physiological response Safety evaluations Standard effective temperatures Subject experiment Thermal environment Thermal evaluations Thermal safety Wet-bulb air temperature body fluid experimental study heat shock metabolism numerical model physiological response safety standard (…	Article	Final		Scopus	2-s2.0-77649188649
Casanueva A. Kotlarski S. Herrera S. Fischer A.M. Kjellstrom T. Schwierz C.	Casanueva Ana (6602290607) Kotlarski Sven (15757708600) Herrera Sixto (36752370400) Fischer Andreas M. (56308032100) Kjellstrom Tord (7006955733) Schwierz Cornelia (7801370642)	6602290607 15757708600 36752370400 56308032100 7006955733 7801370642	Climate projections of a multivariate heat stress index: The role of downscaling and bias correction	2019	2010	Geoscientific Model Development	12	8		3419	3438	19	22	10.5194/gmd-12-3419-2019	https://www.scopus.com/inward/record.uri?eid=2-s2.0-85073911278&doi=10.5194%2fgmd-12-3419-2019&partnerID=40&md5=7799f8f6ca72aec5dd8e6772ca9c8645	Meteorology										o	Along with the higher demand for bias-corrected data for climate impact studies the number of available data sets has largely increased in recent years. For instance the Inter-Sectoral Impact Model Intercomparison Project (ISIMIP) constitutes a framework for consistently projecting the impacts of climate change across affected sectors and spatial scales. These data are very attractive for any imp…		climate change climate effect climate modeling correction downscaling experimental study global warming index method multivariate analysis regional climate spatial resolution	Article	Final	All Open Access Gold Open Access Green Open Access	Scopus	2-s2.0-85073911278
Grundstein A. Cooper E.	Grundstein Andrew (6602964178) Cooper Earl (16444274000)	6602964178 16444274000	Assessment of the Australian Bureau of Meteorology wet bulb globe temperature model using weather station data	2018	2010	International Journal of Biometeorology	62	12		2205	2213	8	22	10.1007/s00484-018-1624-1	https://www.scopus.com/inward/record.uri?eid=2-s2.0-85054487892&doi=10.1007%2fs00484-018-1624-1&partnerID=40&md5=daa2cc9a285cd136e0f73d3105c4b4a8	Athletics							none	not considered	Athlete	o	Exertional heat illnesses affect thousands of athletes each year and are a leading cause of death in sports. The wet bulb globe temperature (WBGT) is widely used as a heat stress metric in athletics for adjusting activities. The WBGT can be measured on-site with portable sensors but instrument cost may provide a barrier for usage. Modeling WBGT from weather station data then presents an affordabl…	Athletics Heat stress Model Wet bulb globe temperature	Australia Environmental Monitoring Models Theoretical Weather Australia environmental monitoring theoretical model weather	Article	Final		Scopus	2-s2.0-85054487892
Hayes M. Castle P.C. Ross E.Z. Maxwell N.S.	Hayes Mark (55574240828) Castle Paul C. (8335808400) Ross Emma Z. (16032178900) Maxwell Neil S. (7004686288)	55574240828 8335808400 16032178900 7004686288	The influence of hot humid and hot dry environments on intermittent-sprint exercise performance	2014	2010	International Journal of Sports Physiology and Performance	9	3		387	396	9	22	10.1123/IJSPP.2012-0247	https://www.scopus.com/inward/record.uri?eid=2-s2.0-84899625606&doi=10.1123%2fIJSPP.2012-0247&partnerID=40&md5=441db4e97e956874b81b352d0b267648	Athletics		Adult	Male				trained	not considered	Athlete	o	To examine the effect of a hot humid (HH) compared with a hot dry (HD) environment matched for heat stress on intermittent-sprint performance. In comparison with HD HH environments compromise evaporative heat loss and decrease exercise tolerance. It was hypothesized that HH would produce greater physiological strain and reduce intermittent-sprint exercise performance compared with HD. Method: Ele…	Heat stress Physiological strain Repeated-sprint ability Wet-bulb-globe temperature	Adult Athletic Performance Bicycling Biological Markers Body Temperature Regulation England Environment Exercise Test Heart Rate Heat-Shock Response Hot Temperature Humans Humidity Lactic Acid Male Muscle Strength Oxygen Consumption Perception Physical Endurance Skin Temperature Task Performance and Analysis Time Factors Young Adult biological marker lactic acid adult article athletic performance…	Article	Final		Scopus	2-s2.0-84899625606
Vangelova K. Deyanov C. Ivanova M.	Vangelova Katia (35615470900) Deyanov Christo (36943967300) Ivanova Michaela (57197053828)	35615470900 36943967300 57197053828	Dyslipidemia in industrial workers in hot environments	2006	2000	Central European Journal of Public Health	14	1		15	17	2	22	10.21101/cejph.b0049	https://www.scopus.com/inward/record.uri?eid=2-s2.0-33646449410&doi=10.21101%2fcejph.b0049&partnerID=40&md5=e2a47491e6ba643d83643fdbe0981ca0	Occupation		Adult	Male	28.4	41.7		climate	not considered	Workers		The aim of the study was to follow the rate and manifestation of dyslipidemia in industrial workers exposed to heat. One hundred and two male industrial workers exposed to heat and a control group of 102 male workers were studied. The microclimate components were followed and Wet Bulb Globe Temperature (WBGT) was calculated. The mean WGBT was 35.4°C (28.4 -41.7°C) for the studied heat exposed wor…	Lipid profile Long term effects Occupational exposure Overheat	cholesterol high density lipoprotein cholesterol low density lipoprotein cholesterol triacylglycerol adult anthropometric parameters arterial pressure article blood pressure measurement cardiovascular risk cholesterol blood level cigarette smoking clinical feature controlled study dyslipidemia enzymatic assay human industrial worker lipoprotein blood level major clinical study male microclimate o…	Article	Final	All Open Access Bronze Open Access Green Open Access	Scopus	2-s2.0-33646449410
Green J.M. Pritchett R.C. Tucker D.C. Crews T.R. McLester J.R.	Green Matt J. (10243142800) Pritchett R.C. (6603810117) Tucker D.C. (16240452000) Crews T.R. (35551813400) McLester J.R. (57225304876)	10243142800 6603810117 16240452000 35551813400 57225304876	Sweat lactate response during cycling at 30°C and 18°C WBGT	2004	2000	Journal of Sports Sciences	22	4		321	327	6	22	10.1080/02640410310001641575	https://www.scopus.com/inward/record.uri?eid=2-s2.0-1842688072&doi=10.1080%2f02640410310001641575&partnerID=40&md5=39c5eb7c273c2eef6cbd002c4029f621	Physiology		Adult	Male				none	not considered	Physiology		Sweat lactate reflects eccrine gland metabolism. However the metabolic tendencies of eccrine glands in a hot versus thermoneutral environment are not well understood. Sixteen male volunteers completed a maximal cycling trial and two 60-min cycling trials [30°C = 30 ± 1°C and 18°C = 18 ± 1°C wet bulb globe temperature (WBGT)]. The participants were requested to maintain a cadence of 60 rev · min-1…	Eccrine glands Lactic acid Thermoregulation	Adult Analysis of Variance Bicycling Body Temperature Regulation Eccrine Glands Exercise Test Exertion Humans Lactates Male Physical Fitness Prospective Studies Sweat Sweating Temperature lactic acid oxygen adult aerobic metabolism article bicycle ergometer concentration (parameters) controlled study cycling heart rate human human experiment individualization male normal human oxygen consumption …	Article	Final		Scopus	2-s2.0-1842688072
Donoghue A.M. Bates G.P.	Donoghue A. Michael (57202528198) Bates G.P. (7101846673)	57202528198 7101846673	The risk of heat exhaustion at a deep underground metalliferous mine in relation to surface temperatures	2000	2000	Occupational Medicine	50	5		334	336	2	22	10.1093/occmed/50.5.334	https://www.scopus.com/inward/record.uri?eid=2-s2.0-0033863022&doi=10.1093%2foccmed%2f50.5.334&partnerID=40&md5=a447277a7547741e4713895400f0cef2	Meteorology		Adult		26	28				Mining	o	The risk of heat exhaustion at a deep underground metalliferous mine was assessed in relation to thermal conditions prevailing on the surface. For each day of a 1-year prospective case series of heat exhaustion surface 24-h mean wet and dry bulb temperatures were recorded. From this data 24-h mean wet bulb globe temperatures were derived using certain assumptions. The three surface temperature va…	Heat Heat exhaustion Mine Miners Mining Risk Thermal Tropical Underground Ventilation	article environmental temperature heat stroke human mining occupational health occupational safety priority journal risk assessment	Article	Final	All Open Access Bronze Open Access	Scopus	2-s2.0-0033863022
Nag P.K. Ashtekar S.P. Nag A. Kothari D. Bandyopadhyay P. Desai H.	Nag P.K. (36929504200) Ashtekar S.P. (35592359300) Nag A. (7005242239) Kothari D. (7006840291) Bandyopadhyay P. (17633297700) Desai H. (17634070400)	36929504200 35592359300 7005242239 7006840291 17633297700 17634070400	Human heat tolerance in simulated environment	1997	1990	Indian Journal of Medical Research	105	MAY		226	234	8	22		https://www.scopus.com/inward/record.uri?eid=2-s2.0-0030998183&partnerID=40&md5=bd9a57a8e6945e07252d655e50e712ad	Physiology		Adult	Male				none	not considered	Physiology	o	The heat tolerance of 11 male volunteers was examined under seven climatic conditions in a climatic chamber. The conditions were 38 to 49°C dry bulb temperature and 45 to 80 per cent relative humidity i.e. 32.3 to 40°C effective temperature -basic [ET(B)]. The ET(B) values were equated to other heat stress indices e.g. WBGT (Wet-bulb Globe Temperature Index) and Oxford Index. The subjects did erg…	Climatic chamber Core and skin temperature Effective temperature Oxygen uptake Sweat loss Tolerance time WBGT	Adolescent Adult Body Temperature Regulation Exercise Test Heat Stress Disorders Humans Male Oxygen Consumption Random Allocation Time Factors Tropical Climate adult article body temperature cardiovascular function climate controlled study core temperature ergometry heart rate heat stress heat tolerance human human experiment humidity male normal human oxygen consumption respiratory function simu…	Article	Final		Scopus	2-s2.0-0030998183
Piper B.S.	Piper B.S. (7007183486)	7007183486	Sensitivity of Penman estimates of evaporation to errors in input data	1989	1980	Agricultural Water Management	15	3		279	300	21	22	10.1016/0378-3774(89)90021-8	https://www.scopus.com/inward/record.uri?eid=2-s2.0-0343504941&doi=10.1016%2f0378-3774%2889%2990021-8&partnerID=40&md5=cf0ad2e76215169a891bcee5ec6c478f	Meteorology										o	A reliable estimate of crop water requirements is one of the key design criteria required for the planning and operation of irrigation schemes. This in turn requires accurate estimation of evaporation for which the Penman form of the combination equation is widely used. This paper examines the sensitivity of evaporation estimates to errors in input data and to uncertainties in the values of the p…			Article	Final		Scopus	2-s2.0-0343504941
Matsuzuki H. Ito A. Ayabe M. Haruyama Y. Tomita S. Katamoto S. Muto T.	Matsuzuki Hiroe (24341554900) Ito Akiyoshi (57212328682) Ayabe Makoto (7004917091) Haruyama Yasuo (15841823900) Tomita Shigeru (36088273200) Katamoto Shizuo (13204621300) Muto Takashi (55991257800)	24341554900 57212328682 7004917091 15841823900 36088273200 13204621300 55991257800	The effects of work environments on thermal strain on workers in commercial kitchens	2011	2010	Industrial Health	49	5		605	613	8	21	10.2486/indhealth.MS1219	https://www.scopus.com/inward/record.uri?eid=2-s2.0-80054751345&doi=10.2486%2findhealth.MS1219&partnerID=40&md5=4ffc151106066de863f4c190ede02c00	Occupation		Adult		27.5	27.5		climate	not considered	Kitchen Workers	i	The purpose of this study was to clarify the effect of working environments of different kinds of commercial kitchens on the thermal strain of kitchen workers. This study design was cross-sectional study and data collection was performed during busy time in commercial kitchen from August to September 2006. The research subjects were 8 institutions involving 7 cookers and 16 men. Measured environm…	Commercial kitchen Heat stress Thermal strain WBGT Work environment	Adult Body Temperature Cooking Environment Environmental Monitoring Heart Rate Heat Stress Disorders Hot Temperature Humans Male Metabolic Equivalent Occupational Exposure Occupational Health Overweight Skin Temperature Workplace adult article body temperature cooking environment environmental monitoring heart rate heat heat injury human male metabolic equivalent obesity occupational exposure occ…	Article	Final	All Open Access Bronze Open Access	Scopus	2-s2.0-80054751345
Samaniego-Rascón D. Gameiro da Silva M.C. Ferreira A.D. Cabanillas-Lopez R.E.	Samaniego-Rascón Danyela (57193650336) Gameiro da Silva Manuel C. (6507301816) Ferreira Almerindo D. (7402999430) Cabanillas-Lopez Rafael E. (6602319788)	57193650336 6507301816 7402999430 6602319788	Solar energy industry workers under climate change: A risk assessment of the level of heat stress experienced by a worker based on measured data	2019	2010	Safety Science	118			33	47	14	20	10.1016/j.ssci.2019.04.042	https://www.scopus.com/inward/record.uri?eid=2-s2.0-85065435035&doi=10.1016%2fj.ssci.2019.04.042&partnerID=40&md5=94a5e3ac7aa98babdc1d1cddbf1a25f4	Occupation							climate	not considered		o	Due to production requirements solar facilities are usually located in sunny environments where workers face hot weather. Heat is seen as an environmental and occupational hazard with its physiological effects due to high-temperature exposures. Among the heat-related effects are dehydration heat exhaustion heat stroke and death. The heat-related impairments on health could also negatively impact …	Climate change Climatic health hazards Heat stress Heat wave Occupational health and safety Solar energy	Accident prevention Health Health hazards Industrial hygiene Occupational risks Risk assessment Solar energy Temperature measurement Thermal stress Environmental scientists Heat stress Heat waves High-temperature exposure Occupational health and safety Production requirements Solar energy applications Wet-bulb globe temperatures acclimatization Article climate change environmental parameters gree…	Article	Final		Scopus	2-s2.0-85065435035
Benita F. Tunçer B.	Benita Francisco (56158767200) Tunçer Bige (6603474675)	56158767200 6603474675	Exploring the effect of urban features and immediate environment on body responses	2019	2010	Urban Forestry and Urban Greening	43		126365				20	10.1016/j.ufug.2019.126365	https://www.scopus.com/inward/record.uri?eid=2-s2.0-85067818650&doi=10.1016%2fj.ufug.2019.126365&partnerID=40&md5=216e7b1f73f7eec3e216714ab657056b	Built Environment										o	This study investigates the relationship between urban features (sky exposure green spaces visual complexity and built-up area) immediate environmental factors (air temperature relative humidity Heat Stress Index Wet Bulb Globe Temperature wind speed and noise) personal characteristics (perceived restorativeness) and body reactions (body skin temperature and skin conductance responses). The propo…	Green spaces Immediate environment Multi-sensor data fusion Stress Urban spaces	algorithm environmental factor greenspace machine learning regression analysis sensor	Article	Final		Scopus	2-s2.0-85067818650
Newth D. Gunasekera D.	Newth David (8328668700) Gunasekera Don (55962858300)	8328668700 55962858300	Projected changes in Wet-Bulb Globe Temperature under alternative climate scenarios	2018	2010	Atmosphere	9	5	187				20	10.3390/atmos9050187	https://www.scopus.com/inward/record.uri?eid=2-s2.0-85047162212&doi=10.3390%2fatmos9050187&partnerID=40&md5=9d55288d984b8c37b309fdb72b9c74a0	Meteorology						2.6 8.5				o	The increased levels of Greenhouse Gasses (GHGs) in the atmosphere will result in increased near-surface air temperature and absolute humidity. These two factors increasingly pose a risk of heat stress to humans. The Wet-Bulb Globe Temperature (WBGT) is a widely used and validated index for assessing the environmental heat stress. Using the output from the Coupled Model Intercomparison Project Ph…	Heat stress Representative concentration pathways Wet-bulb globe temperature	Africa Australia Central America China India Southeast Asia Thermal stress Coupled Model Intercomparison Project Developing economies Environmental conditions Heat stress Near surface air temperature Northern Australia Representative concentration pathways Wet-bulb globe temperatures climate change climate effect computer simulation environmental stress greenhouse gas temperature effect Atmospher…	Article	Final	All Open Access Gold Open Access Green Open Access	Scopus	2-s2.0-85047162212
Dehghan H. Mortazavi S.B. Jafari M.J. Maracy M.R.	Dehghan Habibolah (55538492900) Mortazavi Seyed Bagher (7003300148) Jafari Mohammad J. (24466282000) Maracy Mohammad R. (8855407300)	55538492900 7003300148 24466282000 8855407300	Evaluation of wet bulb globe temperature index for estimation of heat strain in hot/humid conditions in the persian gulf	2012	2010	Journal of Research in Medical Sciences	17	12		1108	1113	5	20		https://www.scopus.com/inward/record.uri?eid=2-s2.0-84875057570&partnerID=40&md5=f189b9f6f7640b28df60596c2708bc26	Occupation		Adult		30	34		climate	not considered	Workers	o	Background: Heat exposure among construction workers in the Persian Gulf region is a serious hazard for health. The aim of this study was to evaluate the performance of wet bulb globe temperature (WBGT) Index for estimation of heat strain in hot/humid conditions by the use of Physiological Strain Index (PSI) as the gold standard. Material and Methods: This cross-sectional study was carried out on…	Heat strain Persian gulf Physiological strain index Wet bulb globe temperature index	adult article correlation analysis cross-sectional study frequency analysis heart rate heat stress human male physiology temperature thermal exposure wet bulb globe temperature workplace	Article	Final		Scopus	2-s2.0-84875057570
Junior T.Y. Schiassi L. Abreu L.H.P. Barbosa J.A. Campos A.T.	Junior Tadayuki Yanagi (36910853200) Schiassi Leonardo (50262974800) Abreu Lucas H. P. (57195482283) Barbosa Jackson A. (35089951400) Campos Alessandro T. (14057604800)	36910853200 50262974800 57195482283 35089951400 14057604800	Fuzzy procedure applied to evaluate the insalubrity level in agriculture activities [Procedimento fuzzy aplicado à avaliação da insalubridade em atividades agrícolasS]	2012	2010	Engenharia Agricola	32	3		423	434	11	20	10.1590/S0100-69162012000300002	https://www.scopus.com/inward/record.uri?eid=2-s2.0-84871507368&doi=10.1590%2fS0100-69162012000300002&partnerID=40&md5=770a9d1769cd84a36ba36f4a90640ee0	Occupation		Adult					climate	not considered	Farmers	o	Given the high degree of mechanization to which agricultural activities are being submitted the objective of this research was to develop a fuzzy model able to evaluate and classify the insalubrity level in different work environments. The model developed has as input variables: wet bulb globe temperature index (WBGTI oC) noise level (dBA) metabolic rate (W m-2) and rest time (%) and has as outpu…	Expert systems Human well-being Mathematical modeling		Article	Final	All Open Access Gold Open Access Green Open Access	Scopus	2-s2.0-84871507368
Singh L.P. Bhardwaj A. Deepak K.K.	Singh Lakhwinder Pal (58085865400) Bhardwaj Arvind (7101752779) Deepak Kishore Kumar (6701861096)	58085865400 7101752779 6701861096	Occupational exposure in small and medium scale industry with specific reference to heat and noise	2010	2010	Noise and Health	12	46		37	48	11	20	10.4103/1463-1741.59998	https://www.scopus.com/inward/record.uri?eid=2-s2.0-77949563646&doi=10.4103%2f1463-1741.59998&partnerID=40&md5=9cecf736bc36b730449180f894ff0575	Occupation		Adult	Male	34	36		climate	protective clothing	Smelter	i	This study was undertaken to assess heat and noise exposure and occupational safety practices in small and medium scale casting and forging units (SMEs) of Northern India. We conducted personal interviews of 350 male workers of these units through a comprehensive questionnaire and collected information on heat and noise exposure use of protective equipment sweat loss and water intake working hour…	Occupational hazards Occupational health Occupational noise in SMEs	Adult Audiometry Pure-Tone Auditory Threshold Ear Protective Devices Hearing Loss Noise-Induced Heat Stress Disorders Hot Temperature Humans India Industry Male Middle Aged Noise Occupational Occupational Exposure Questionnaires Risk Factors Stress Physiological Young Adult adult article auditory threshold heat heat injury human India industrial noise industry male middle aged noise injury occupa…	Article	Final	All Open Access Gold Open Access	Scopus	2-s2.0-77949563646
Valerannd AndrL. Limmer R. Schmegner I.F.	Valerannd AndréL. (24384932000) Limmer Robert (6602610178) Schmegner Ingrid F. (6507678088)	24384932000 6602610178 6507678088	Computer acquisition and analysis of skin temperature and heat flow data from heat flux transducers	1989	1980	Computer Methods and Programs in Biomedicine	30	4		279	282	3	20	10.1016/0169-2607(89)90098-9	https://www.scopus.com/inward/record.uri?eid=2-s2.0-0024788768&doi=10.1016%2f0169-2607%2889%2990098-9&partnerID=40&md5=4e957e03e0dd5dcb318514d1c8c2f9a1	Physiology							none	not considered			A computer-controlled system for the collection and analysis of skin temperature and heat flow data originating from an array of heat flux transducers is describe. The systems is based on a program ('THERMAL') that reads stores prints and displays skin temperatures and heat flow data every 2 min for up to 4 h. It also simultaneously calculates important environmental physiology parameters such as…	Body temperature mean Core temperature Data acquisition system	Body Temperature Computers Data Interpretation Statistical Heart Rate Heat Human Rheology Skin Temperature Software Transducers Biological Materials--Skin Data Processing--Data Acquisition Temperature Measurement--Computer Applications Transducers--Medical Applications article body temperature computer analysis methodology priority journal skin temperature transducer Body Temperature Core Tempera…	Article	Final		Scopus	2-s2.0-0024788768
Alfano F.R.D. Ficco G. Frattolillo A. Palella B.I. Riccio G.	Alfano Francesca Romana D’Ambrosio (57203527400) Ficco Giorgio (24775634700) Frattolillo Andrea (6603814596) Palella Boris Igor (6603203073) Riccio Giuseppe (57201566644)	57203527400 24775634700 6603814596 6603203073 57201566644	Mean radiant temperature measurements through small black globes under forced convection conditions	2021	2020	Atmosphere	12	5	621				19	10.3390/atmos12050621	https://www.scopus.com/inward/record.uri?eid=2-s2.0-85106698736&doi=10.3390%2fatmos12050621&partnerID=40&md5=bf9bb9d428703f84a93a874c9d7c5eb7	Meteorology										o	One of the most critical variables in the field of thermal comfort measurements is the mean radiant temperature which is typically measured with a standard 150 mm black globe thermometer. This is also the reference instrument required for the assessment of heat stress conditions by means of the well-known Wet Bulb Globe Temperature index (WBGT). However one of the limitations of this method is re…	Globe temperature Heat stress Mean radiant temperature Predicted Heat Strain (PHS) Smart sensors Thermal comfort WBGT	Air conditioning Enclosures Forced convection Sports Temperature measurement Thermal stress Experimental apparatus Heat stress condition Heating ventilation and air conditioning Mean radiant temperature Measuring conditions Metrological analysis Reference instruments Wet bulb globe temperature indices aerosol composition aerosol formation atmospheric convection black carbon heat source high tempe…	Article	Final	All Open Access Gold Open Access Green Open Access	Scopus	2-s2.0-85106698736
Chan A.P.C. Yang Y.	Chan Albert P. C. (56844258500) Yang Y. (56443075500)	56844258500 56443075500	Practical on-site measurement of heat strain with the use of a perceptual strain index	2016	2010	International Archives of Occupational and Environmental Health	89	2		299	306	7	19	10.1007/s00420-015-1073-7	https://www.scopus.com/inward/record.uri?eid=2-s2.0-84955634073&doi=10.1007%2fs00420-015-1073-7&partnerID=40&md5=39ff934ca2d1a0e21855c26daa4400bb	Occupation							climate	not considered	Physiology	o	Objectives: There have been increased interests in research on quantifying heat strain of construction workers and formulating corresponding guidelines for working in hot weather. The aim of this study was to validate a subjective measurement tool the perceptual strain index (PeSI) for measuring heat strain in real-work settings. Methods: A total of sixteen construction workers were invited to pa…	Construction workers Heat stress Perceptual strain Physiological strain Stressors	Construction Industry Heart Rate Heat Stress Disorders Hot Temperature Humans Male Occupational Health Perception Physical Exertion Severity of Illness Index Thermosensing Young Adult building industry exercise heart rate heat Heat Stress Disorders human male occupational health perception severity of illness index temperature sense validation study young adult	Article	Final		Scopus	2-s2.0-84955634073
Zhang Y. Bishop P.A. Casaru C. Davis J.K.	Zhang Yang (35207265800) Bishop Phillip A. (7201938882) Casaru Catalina (23501541500) Davis J.K. (8840592600)	35207265800 7201938882 23501541500 8840592600	A new hand-cooling device to enhance firefighter heat strain recovery	2009	2000	Journal of Occupational and Environmental Hygiene	6	5		283	288	5	19	10.1080/15459620902790277	https://www.scopus.com/inward/record.uri?eid=2-s2.0-64049113049&doi=10.1080%2f15459620902790277&partnerID=40&md5=1ddc8b66f99524d196891582fd77b45b	Athletics		Adult		33.7	33.7		trained	cool	Firefighter	o	This study tested a new portable cooling device for fire fighting recovery. Participants (N = 8) walked and did arm curls (time-weighted VO2: 1.6 L·min−1) on a treadmill for 40 min in a heated chamber (wet bulb globe temperature: 33.7◦C relative humidity: 40–45%) while wearing firefighter turn-out gear and self-contained breathing apparatus (SCBA). Immediately on finishing exercise participants r…	Heat strain Personal cooling Protective clothing Rectal Temperature	Adult Body Temperature Body Temperature Regulation Equipment Design Exercise Test Hand Humans Occupational Health Physical Exertion Protective Devices Temperature adult article body temperature equipment design evaluation exercise exercise test hand human occupational health protective equipment temperature thermoregulation	Article	Final		Scopus	2-s2.0-64049113049
Bajwa M. Aksugur E. Al-Otaibi G.	Bajwa Maqsood (6603875949) Aksugur Erdal (6505745121) Al-Otaibi Ghazi (6506905953)	6603875949 6505745121 6506905953	The potential of the evaporative cooling techniques in the gulf region of the Kingdom of Saudi Arabia	1993	1990	Renewable Energy	3	1		15	29	14	19	10.1016/0960-1481(93)90126-2	https://www.scopus.com/inward/record.uri?eid=2-s2.0-0027540181&doi=10.1016%2f0960-1481%2893%2990126-2&partnerID=40&md5=273b89c8901228dc750b82c7c35833c0	Physiology							none	cool		i	This paper deals only with the first set of experiments for the investigation of the potential of the evaporative cooling techniques. The experiment is intended to identify comfort enhancement potential of evaporative cooling through windtower by the supply of cooled air into the rooms directly from air outlets or indirectly through the ducts. For the evaluation of the comfort conditions in the r…		Computer simulation Data acquisition Mathematical models Passive solar buildings Performance Solar energy Temperature control Fangers predicted mean vote Saudi Arabia Evaporative cooling systems	Article	Final		Scopus	2-s2.0-0027540181
Ioannou L.G. Tsoutsoubi L. Mantzios K. Vliora M. Nintou E. Piil J.F. Notley S.R. Dinas P.C. Gourzoulidis G.A. Havenith G. Brearley M. Mekjavic I.B. Kenny G.P. Nybo L. Flouris A.D.	Ioannou Leonidas G. (57204396679) Tsoutsoubi Lydia (57204391671) Mantzios Konstantinos (57204391194) Vliora Maria (57211814350) Nintou Eleni (55867687400) Piil Jacob F. (57204390254) Notley Sean R. (54412850900) Dinas Petros C. (36616896800) Gourzoulidis George A. (56564014700) Havenith George (7004613724) Brearley Matt (26424555600) Mekjavic Igor B. (7006338992) Kenny Glen P. (7201620912) Nybo L…	57204396679 57204391671 57204391194 57211814350 55867687400 57204390254 54412850900 36616896800 56564014700 7004613724 26424555600 7006338992 7201620912 6701485434 8446310300	Indicators to assess physiological heat strain–Part 3: Multi-country field evaluation and consensus recommendations	2022	2020	Temperature	9	3		274	291	17	18	10.1080/23328940.2022.2044739	https://www.scopus.com/inward/record.uri?eid=2-s2.0-85127388498&doi=10.1080%2f23328940.2022.2044739&partnerID=40&md5=df2622652c26f700ddd93da80c9cad13	Physiology							none	not considered	Physiology		In a series of three companion papers published in this Journal we identify and validate the available thermal stress indicators (TSIs). In this third paper we conducted field experiments across nine countries to evaluate the efficacy of 61 meteorology-based TSIs for assessing the physiological strain experienced by individuals working in the heat. We monitored 372 experi-enced and acclimatized w…	core temperature criteria dehydration heart rate heat indices heat strain hyperthermia labor Occupational skin temperature temperature thermal indices work	adult Article body mass body temperature climate consensus controlled study core temperature correlation analysis cost effectiveness analysis dehydration Delphi study diagnostic test accuracy study female field experiment field study gravity heart rate heat stress human hyperthermia linear regression analysis male meteorology occupational health service physiological stress quality adjusted life …	Article	Final	All Open Access Green Open Access Hybrid Gold Open Access	Scopus	2-s2.0-85127388498
Venugopal V. Latha P.K. Shanmugam R. Krishnamoorthy M. Srinivasan K. Perumal K. Chinnadurai J.S.	Venugopal Vidhya (7102019763) Latha P.K. (57210663782) Shanmugam Rekha (57254166000) Krishnamoorthy Manikandan (57210372697) Srinivasan Krishnan (57192718215) Perumal Kumaravel (57192710656) Chinnadurai Jeremiah S. (57034191100)	7102019763 57210663782 57254166000 57210372697 57192718215 57192710656 57034191100	Risk of kidney stone among workers exposed to high occupational heat stress - A case study from southern Indian steel industry	2020	2020	Science of the Total Environment	722		137619				18	10.1016/j.scitotenv.2020.137619	https://www.scopus.com/inward/record.uri?eid=2-s2.0-85084167641&doi=10.1016%2fj.scitotenv.2020.137619&partnerID=40&md5=fb1382fa42e92c338e5d656e3de48928	Occupation		Adult		30.6	37		climate	not considered	Steel	i	Background: Predicted temperature rise is likely to increase the risks of development and progression of renal/urologic anomalies for workers engaged in physically exerting and high-heat occupations. Methods: We conducted a cross-sectional study with 340 steelworkers engaged in moderate to heavy labour with ≥3 year's heat exposures and assessed Wet Bulb Globe Temperature (WBGT) and heat-strain in…	Dehydration Occupational heat stress Physiological strain Renal calculi Steel industry	Cross-Sectional Studies Heat Stress Disorders Heat-Shock Response Hot Temperature Humans Kidney Calculi Occupational Exposure Steel Dehydration Health risks Industrial hygiene Occupational risks Risk perception Steelmaking Thermal stress Ultrasonic applications steel Case-studies Exposed to Heat exposure Heat strains Heat stress Occupational heat stress Physiological strains Renal calculi Wet-bul…	Article	Final		Scopus	2-s2.0-85084167641
Borg D.N. Costello J.T. Bach A.J. Stewart I.B.	Borg David N. (56592377400) Costello Joseph T. (36090945400) Bach Aaron J. (56509034400) Stewart Ian B. (35273668600)	56592377400 36090945400 56509034400 35273668600	Perceived exertion is as effective as the perceptual strain index in predicting physiological strain when wearing personal protective clothing	2017	2010	Physiology and Behavior	169			216	223	7	18	10.1016/j.physbeh.2016.12.009	https://www.scopus.com/inward/record.uri?eid=2-s2.0-85004065510&doi=10.1016%2fj.physbeh.2016.12.009&partnerID=40&md5=163a41633bd56739c0d23ed58c95372f	Physiology		Young Adult	Male	21	37		trained	protective clothing	Aerobic		Objective The perceptual strain index (PeSI) has been shown to overcome the limitations associated with the assessment of the physiological strain index (PSI) primarily the need to obtain a core body temperature measurement. The PeSI uses the subjective scales of thermal sensation and perceived exertion (RPE) to provide surrogate measures of core temperature and heart rate respectively. Unfortuna…	Perceived exertion Psychophysiological measures Subjective indices Thermal behaviour Thermoregulation	Adult Body Temperature Regulation Environment Exercise Test Female Humans Male Perception Physical Exertion Predictive Value of Tests Protective Clothing Psychophysics ROC Curve Stress Physiological Workload Young Adult adult aerobic capacity area under the curve Article assessment of humans body mass comfort core temperature exercise fatigue heart rate heat sensation heat stress human male norma…	Article	Final	All Open Access Green Open Access	Scopus	2-s2.0-85004065510
Costello J.T. Stewart K.L. Stewart I.B.	Costello Joseph T. (36090945400) Stewart Kelly L. (24377165500) Stewart Ian B. (35273668600)	36090945400 24377165500 35273668600	The effects of metabolic work rate and ambient environment on physiological tolerance times while wearing explosive and chemical personal protective equipment	2015	2010	BioMed Research International	2015		857536				18	10.1155/2015/857536	https://www.scopus.com/inward/record.uri?eid=2-s2.0-84926443388&doi=10.1155%2f2015%2f857536&partnerID=40&md5=753f53b3e83b5d8f8a3e33ce8ba3142a	Physiology		Adult	Male	21	37		trained	protective clothing	Physiology		This study evaluated the physiological tolerance times when wearing explosive and chemical (>35 kg) personal protective equipment (PPE) in simulated environmental extremes across a range of differing work intensities. Twelve healthy males undertook nine trials which involved walking on a treadmill at 2.5 4 and 5.5 km·h-1 in the following environmental conditions 21 30 and 37°C wet bulb globe temp…		Adult Exercise Test Fatigue Humans Male Physical Exertion Protective Agents explosive protective agent adult Article body mass body temperature core temperature environmental factor exercise fatigue heart rate human human experiment male normal human physiological process physiological tolerance time protective equipment skin temperature temperature time treadmill walking wet bulb globe temperatu…	Article	Final	All Open Access Gold Open Access Green Open Access	Scopus	2-s2.0-84926443388
Brocherie F. Girard O. Farooq A. Millet G.P.	Brocherie Franck (8320421900) Girard Olivier (55247058400) Farooq Abdulaziz (49963302800) Millet Grégoire P. (7006255373)	8320421900 55247058400 49963302800 7006255373	Influence of weather rank and home advantage on football outcomes in the gulf region	2015	2010	Medicine and Science in Sports and Exercise	47	2		401	410	9	18	10.1249/MSS.0000000000000408	https://www.scopus.com/inward/record.uri?eid=2-s2.0-84922009128&doi=10.1249%2fMSS.0000000000000408&partnerID=40&md5=fbec79eb5f5abdc159280b668158c5a4	Athletics		Adult	Male				trained	not considered	Football	o	PURPOSE: The objective of this study was to investigate the effects of weather rank and home advantage on international football match results and scores in the Gulf Cooperation Council (GCC) region. METHODS: Football matches (n = 2008) in six GCC countries were analyzed. To determine the weather influence on the likelihood of favorable outcome and goal difference generalized linear model with a …	Athletic Performance/Physiology Environmental Exposure Heat Stress Soccer Temperature	Acclimatization Athletic Performance Competitive Behavior Heat Stress Disorders Hot Temperature Humans Humidity Middle East Soccer acclimatization athletic performance competitive behavior heat heat injury human humidity Middle East physiology soccer	Article	Final	All Open Access Bronze Open Access	Scopus	2-s2.0-84922009128
Clapp A.J. Bishop P.A. Walker J.L.	Clapp A.J. (7003880910) Bishop P.A. (7201938882) Walker J.L. (7405586611)	7003880910 7201938882 7405586611	Fluid replacement preferences in heat-exposed workers	1999	1990	American Industrial Hygiene Association Journal	60	6		747	751	4	18	10.1080/00028899908984497	https://www.scopus.com/inward/record.uri?eid=2-s2.0-0033394953&doi=10.1080%2f00028899908984497&partnerID=40&md5=d72e06cb1d0e0e2bed46fc4158adf7a1	Physiology				18	27		trained	cool	Physiology		This study examined fluid intake weight changes and palatability of water and a carbohydrate-electrolyte (ECHO) beverage in two groups of eight subjects performing 4 hours of simulated industrial work while wearing impermeable protective clothing. Subjects also rated the palatability of a flavorless orange-colored water and four commercially available orange- flavored fluid-replacement drinks. Su…	Fluid intake Fluid replacement Heat-exposed workers Palatibility Thermoregulation	carbohydrate electrolyte potassium sodium water adult article dehydration fluid intake human human experiment male palatability protective clothing sweating taste temperature thermal exposure thermoregulation weight worker	Article	Final		Scopus	2-s2.0-0033394953
Foster J. Smallcombe J.W. Hodder S. Jay O. Flouris A.D. Havenith G.	Foster Josh (55896984600) Smallcombe James W. (57193752316) Hodder Simon (7003521150) Jay Ollie (6508268621) Flouris Andreas D. (8446310300) Havenith George (7004613724)	55896984600 57193752316 7003521150 6508268621 8446310300 7004613724	Quantifying the impact of heat on human physical work capacity part II: the observed interaction of air velocity with temperature humidity sweat rate and clothing is not captured by most heat stress indices	2022	2020	International Journal of Biometeorology	66	3		507	520	13	17	10.1007/s00484-021-02212-y	https://www.scopus.com/inward/record.uri?eid=2-s2.0-85118230108&doi=10.1007%2fs00484-021-02212-y&partnerID=40&md5=2294c04dc27f72bf8a875ed94903664b	Physiology							none	cool			Increasing air movement can alleviate or exacerbate occupational heat strain but the impact is not well defined across a wide range of hot environments with different clothing levels. Therefore we combined a large empirical study with a physical model of human heat transfer to determine the climates where increased air movement (with electric fans) provides effective body cooling. The model allow…	Convection Fans Heat Productivity Sweating Wind	Body Temperature Regulation Clothing Heat-Shock Response Hot Temperature Humans Humidity Protective Clothing Sweat Temperature clothing heat heat shock response human humidity protective clothing sweat temperature thermoregulation	Article	Final	All Open Access Green Open Access Hybrid Gold Open Access	Scopus	2-s2.0-85118230108
Morris N.B. Levi M. Morabito M. Messeri A. Ioannou L.G. Flouris A.D. Samoutis G. Pogačar T. Bogataj L.K. Piil J.F. Nybo L.	Morris Nathan B. (55263452800) Levi Miriam (54893035000) Morabito Marco (9250297100) Messeri Alessandro (55008979700) Ioannou Leonidas G. (57204396679) Flouris Andreas D. (8446310300) Samoutis George (23502270600) Pogačar Tjaša (34168308100) Bogataj Lučka Kajfež (55970787600) Piil Jacob F. (57204390254) Nybo Lars (6701485434)	55263452800 54893035000 9250297100 55008979700 57204396679 8446310300 23502270600 34168308100 55970787600 57204390254 6701485434	Health vs. wealth: Employer employee and policy-maker perspectives on occupational heat stress across multiple European industries	2021	2020	Temperature	8	3		284	301	17	17	10.1080/23328940.2020.1852049	https://www.scopus.com/inward/record.uri?eid=2-s2.0-85097560012&doi=10.1080%2f23328940.2020.1852049&partnerID=40&md5=1447a0e1654aa4bb21f226cb37e03b5f	Built Environment											Successful implementation of cooling strategies obviously depends on identifying effective interventions but in industrial settings it is equally important to consider feasibility and economic viability. Many cooling interventions are available but the decision processes affecting adoption by end-users are not well elucidated. We therefore arranged two series of meetings with stakeholders to iden…	climate change cooling interventions heat action plans human adaptation occupational hygiene Occupational medicine	Article climate change decision making employer fatigue feasibility study heat stress hydration information dissemination nanotechnology occupational medicine physiological stress qualitative research questionnaire radiation exposure solar radiation task performance training	Article	Final	All Open Access Green Open Access Hybrid Gold Open Access	Scopus	2-s2.0-85097560012
Chen X. Li N. Liu J. Zhang Z. Liu Y. Huang C.	Chen Xi (57206708609) Li Ning (56463264100) Liu Jiawei (57201804501) Zhang Zhengtao (57193609191) Liu Yuan (57208054403) Huang Chengfang (57212407138)	57206708609 56463264100 57201804501 57193609191 57208054403 57212407138	Changes in Global and Regional Characteristics of Heat Stress Waves in the 21st Century	2020	2020	Earth's Future	8	11	e2020EF001636				17	10.1029/2020EF001636	https://www.scopus.com/inward/record.uri?eid=2-s2.0-85096504620&doi=10.1029%2f2020EF001636&partnerID=40&md5=2808b025cc8b69da7676a790c1eab5f8	Meteorology										o	Wet bulb globe temperature (WBGT) a combined measure of temperature and humidity effects on thermal comfort is used to define heat stress waves (HSWs). While emerging research has raised concerns on future changes in heat stress for the first time this study examines spatiotemporal changes in multiple HSW characteristics (intensity duration frequency and cumulative mean intensity) in the 21st cen…		anthropogenic effect climate effect extreme event future prospect global change heat wave research work scenario analysis surface temperature twenty first century	Article	Final	All Open Access Gold Open Access	Scopus	2-s2.0-85096504620
Borg D.N. Stewart I.B. Costello J.T.	Borg David N. (56592377400) Stewart Ian B. (35273668600) Costello Joseph T. (36090945400)	56592377400 35273668600 36090945400	Can perceptual indices estimate physiological strain across a range of environments and metabolic workloads when wearing explosive ordnance disposal and chemical protective clothing?	2015	2010	Physiology and Behavior	147			71	77	6	17	10.1016/j.physbeh.2015.04.018	https://www.scopus.com/inward/record.uri?eid=2-s2.0-84927619465&doi=10.1016%2fj.physbeh.2015.04.018&partnerID=40&md5=7eb4d228084ecae7e9fb7f9e20908fb7	Occupation		Adult		21	37		none	protective clothing	EOD Technicians	o	Objective: Explosive ordnance disposal (EOD) often requires technicians to wear multiple protective garments in challenging environmental conditions. The accumulative effect of increased metabolic cost coupled with decreased heat dissipation associated with these garments predisposes technicians to high levels of physiological strain. It has been proposed that a perceptual strain index (PeSI) usi…	Heat strain Perceived exertion Subjective measures Thermal sensation Thermoregulation	Adult Body Temperature Environment Exercise Test Heart Rate Humans Male Physical Exertion Protective Clothing ROC Curve Statistics as Topic Statistics Nonparametric Stress Physiological Thermosensing Workload Young Adult explosive Article core temperature explosive ordnance disposal heart rate human human experiment male normal human perceptual strain index physiological strain index priority jou…	Article	Final	All Open Access Green Open Access	Scopus	2-s2.0-84927619465
Haruyama Y. Muto T. Matsuzuki H. Ito A. Tomita S. Muto S. Haratani T. Seo A. Ayabe M. Katamoto S.	Haruyama Yasuo (15841823900) Muto Takashi (55991257800) Matsuzuki Hiroe (24341554900) Ito Akiyoshi (57212328682) Tomita Shigeru (36088273200) Muto Shigeki (17338973500) Haratani Takashi (6603911631) Seo Akihiko (36197217700) Ayabe Makoto (7004917091) Katamoto Shizuo (13204621300)	15841823900 55991257800 24341554900 57212328682 36088273200 17338973500 6603911631 36197217700 7004917091 13204621300	Evaluation of subjective thermal strain in different kitchen working environments using subjective judgment scales	2010	2010	Industrial Health	48	2		135	144	9	17	10.2486/indhealth.48.135	https://www.scopus.com/inward/record.uri?eid=2-s2.0-77952032519&doi=10.2486%2findhealth.48.135&partnerID=40&md5=3f2b50f482b8ef9eab19361f59edaafd	Occupation		Adult	Both				climate	not considered	Kitchen Workers	i	To elucidate the subjective thermal strain of workers in kitchen working environments we performed a cross-sectional study involving 991 workers in 126 kitchen facilities in Japan using a self-reporting questionnaire survey and subjective judgment scales (SJS). The ambient temperature mean radiant temperature (MRT) and wet-bulb globe temperature (WBGT) index were measured in 10 kitchen facilities…	Glove temperature Kitchen work Subjective judgment scales Subjective thermal strain WBGT	Adult Body Mass Index Cookery Cross-Sectional Studies Electric Power Supplies Female Fossil Fuels Heat Stress Disorders Humans Male Middle Aged Occupational Exposure Sex Factors Temperature fossil fuel adult article body mass comparative study cooking cross-sectional study female heat injury human male methodology middle aged occupational exposure power supply sex difference temperature	Article	Final	All Open Access Bronze Open Access	Scopus	2-s2.0-77952032519
Notley S.R. Akerman A.P. Friesen B.J. Poirier M.P. Sigal R.J. Flouris A.D. Boulay P. McCourt E. Ruzicka M. Kenny G.P.	Notley Sean R. (54412850900) Akerman Ashley P. (57190004644) Friesen Brian J. (55338930100) Poirier Martin P. (56173140500) Sigal Ronald J. (7005866079) Flouris Andreas D. (8446310300) Boulay Pierre (6506242541) McCourt Emma (57218535867) Ruzicka Marcel (7007090694) Kenny Glen P. (7201620912)	54412850900 57190004644 55338930100 56173140500 7005866079 8446310300 6506242541 57218535867 7007090694 7201620912	Heat Tolerance and Occupational Heat Exposure Limits in Older Men with and without Type 2 Diabetes or Hypertension	2021	2020	Medicine and Science in Sports and Exercise	53	10		2196	2206	10	16	10.1249/MSS.0000000000002698	https://www.scopus.com/inward/record.uri?eid=2-s2.0-85115602914&doi=10.1249%2fMSS.0000000000002698&partnerID=40&md5=76f800f6fea04be0377b9077ee684f9a	Health		Many	Male	16	34		none	not considered	Physiology		Purpose To mitigate rises in core temperature >1°C the American Conference of Governmental Industrial Hygienists (ACGIH) recommends upper limits for heat stress (action limit values [ALV]) defined by wet-bulb globe temperature (WBGT) and a worker's metabolic rate. However these limits are based on data from young men and are assumed to be suitable for all workers irrespective of age or health sta…	AGING CHRONIC DISEASE HEAT STRAIN WORK	Adolescent Adult Aged Aging Body Temperature Diabetes Mellitus Type 2 Guidelines as Topic Heart Rate Heat-Shock Response Humans Hypertension Male Middle Aged Occupational Exposure Skin Temperature Thermotolerance Young Adult adolescent adult aged aging body temperature heart rate heat shock response heat tolerance human hypertension male middle aged non insulin dependent diabetes mellitus occupat…	Article	Final		Scopus	2-s2.0-85115602914
Mahgoub A.O. Gowid S. Ghani S.	Mahgoub Ahmed Osama (57215562978) Gowid Samer (56069381700) Ghani Saud (6603309893)	57215562978 56069381700 6603309893	Global evaluation of WBGT and SET indices for outdoor environments using thermal imaging and artificial neural networks	2020	2020	Sustainable Cities and Society	60		102182				16	10.1016/j.scs.2020.102182	https://www.scopus.com/inward/record.uri?eid=2-s2.0-85085234191&doi=10.1016%2fj.scs.2020.102182&partnerID=40&md5=6a9d4665127799756f1774d605b70bc9	Built Environment											The health and well-being of occupants of outdoor environments are largely affected by thermal stress and therefore a global assessment is essential. Wet-bulb globe-temperature (WBGT) is used as a heat stress indicator and standard effective temperature (SET) is used as a thermal comfort index for assessment of thermal comfort in indoor and outdoor environments. These indices are usually evaluate…	Artificial neural networks Heat stress Outdoor environments SET Thermal comfort WBGT	Infrared imaging Neural networks Thermal comfort Thermal stress Air temperature Local measurement Outdoor environment Standard effective temperatures Surface temperatures Thermal comfort index Thermal imaging cameras Wet-bulb globe temperatures Errors	Article	Final		Scopus	2-s2.0-85085234191
Oliveira A.V.M. Raimundo A.M. Gaspar A.R. Quintela D.A.	Oliveira A. Virgílio M (16835153900) Raimundo António M. (6701846689) Gaspar Adélio R. (23027486100) Quintela Divo A. (23028553400)	16835153900 6701846689 23027486100 23028553400	Globe Temperature and Its Measurement: Requirements and Limitations	2019	2010	Annals of Work Exposures and Health	63	7		743	758	15	16	10.1093/annweh/wxz042	https://www.scopus.com/inward/record.uri?eid=2-s2.0-85071346854&doi=10.1093%2fannweh%2fwxz042&partnerID=40&md5=03625778e440faaef9f08718a80a99f3	Meteorology											This study addresses the measurement of the globe temperature. For this purpose two globe thermometers with different diameters (50 and 150 mm) and a variety of thermal environmental conditions were considered. The assessments of the response times and of the influences of the globe diameter and the air velocity on the measured globe temperatures are discussed. The results of the response times c…	globe temperature heat stress WBGT wet-bulb globe temperature	Air Movements Environmental Monitoring Heat Stress Disorders Hot Temperature Humans Occupational Exposure Risk Assessment Temperature Air velocities Correction equation Natural and forced convections Thermal environmental conditions adverse event air devices environmental monitoring heat heat injury human occupational exposure procedures risk assessment temperature Air	Article	Final	All Open Access Bronze Open Access	Scopus	2-s2.0-85071346854
Smolander J. Ilmarinen R. Korhonen O.	Smolander Juhani (56456275200) Ilmarinen Raija (6602749458) Korhonen Olli (7003958776)	56456275200 6602749458 7003958776	An evaluation of heat stress indices (ISO 7243 ISO/DIS 7933) in the prediction of heat strain in unacclimated men	1991	1990	International Archives of Occupational and Environmental Health	63	1		39	41	2	16	10.1007/BF00406196	https://www.scopus.com/inward/record.uri?eid=2-s2.0-0025752568&doi=10.1007%2fBF00406196&partnerID=40&md5=367678384db2cbd17d24262848a2d6f6	Occupation		Adult	Male	28	28		none	protective clothing	Physiology		The ISO 7243 heat stress standard based on the wet bulb globe temperature (WBGT) heat stress index and the analytical standard proposal ISO/DIS 7933 were evaluated in eight physically trained and eight untrained unacclimated men during prolonged light exercise carried out while wearing industrial work clothing. The exercise tests were done in a thermoneutral (20°C/40%) a warm humid (30°C/80% humi…	Heat stress indices Physical training Prolonged exercise	Acclimatization Adult Body Temperature Exercise Test Heart Rate Heat Human Male Monitoring Physiologic Physical Education and Training Reproducibility of Results Stress Sweating acclimatization adult article controlled study exercise heat stress human human experiment humidity male occupational exposure priority journal sweating work environment	Article	Final		Scopus	2-s2.0-0025752568
Nunneley S.A. Stribley R.F. Allan J.R.	Nunneley S.A. (7003298243) Stribley R.F. (55373644100) Allan J.R. (7202917318)	7003298243 55373644100 7202917318	Heat stress in front and rear cockpits of F-4 aircraft	1981	1980	Aviation Space and Environmental Medicine	52	5		287	290	3	16		https://www.scopus.com/inward/record.uri?eid=2-s2.0-0019861103&partnerID=40&md5=88886ddf26ea09f3f8732965d4a056a9	Occupation		Adult					none	not considered	Air Crew	i	Heat stress can be a serious problem in aircraft flown at low altitudes in warm-to-hot environments. Data are reported here on 36 flights by F-4 aircraft at Eglin AFB FL. Ground dry-bulb temperatures (T(db g)) were 19-33°C (mean 28°C) with psychrometric wet-bulb temperatures (T(wb)) 14-24°C (mean 20°C). Environmental and physiological data were recorded in both front and rear cockpits at 2-min in…		Adult Aerospace Medicine Body Temperature Heat Human Humidity Male Stress Sweating Temperature aircraft airplane pilot cockpit environmental temperature heat stress theoretical study	Article	Final		Scopus	2-s2.0-0019861103
Rollo I. Randell R.K. Baker L. Leyes J.Y. Leal D.M. Lizarraga A. Mesalles J. Jeukendrup A.E. James L.J. Carter J.M.	Rollo Ian (35763798800) Randell Rebecca K. (56585668400) Baker Lindsay (8354699100) Leyes Javier Yanguas (55400199000) Leal Daniel Medina (23012150600) Lizarraga Antonia (57209833324) Mesalles Jordi (57221685553) Jeukendrup Asker E. (7006053058) James Lewis J. (36504099000) Carter James M. (7403989341)	35763798800 56585668400 8354699100 55400199000 23012150600 57209833324 57221685553 7006053058 36504099000 7403989341	Fluid balance sweat na+ losses and carbohydrate intake of elite male soccer players in response to low and high training intensities in cool and hot environments	2021	2020	Nutrients	13	2	401	1	11	10	15	10.3390/nu13020401	https://www.scopus.com/inward/record.uri?eid=2-s2.0-85099837080&doi=10.3390%2fnu13020401&partnerID=40&md5=a16d20c139d312b2deb1468e99d896e5	Athletics		Adult	Male	8	22		trained	not considered	Football	o	Hypohydration increases physiological strain and reduces physical and technical soccer performance but there are limited data on how fluid balance responses change between different types of sessions in professional players. This study investigated sweat and fluid/carbohydrate intake responses in elite male professional soccer players training at low and high intensities in cool and hot environme…	Carbohydrate Fluid Hydration Professional Soccer	Adult Carbohydrates Cold Temperature Dehydration Eating Hot Temperature Humans Male Soccer Sodium Sweat Temperature Water-Electrolyte Balance Young Adult carbohydrate sodium chloride sodium ion carbohydrate sodium adult Article beverage body mass carbohydrate intake cold exposure controlled study dehydration descriptive research environmental temperature exercise intensity fluid balance fluid int…	Article	Final	All Open Access Green Open Access	Scopus	2-s2.0-85099837080
Hunt A.P. Buller M.J. Maley M.J. Costello J.T. Stewart I.B.	Hunt Andrew P. (25937210300) Buller Mark J. (7003542851) Maley Matthew J. (56306028700) Costello Joseph T. (36090945400) Stewart Ian B. (35273668600)	25937210300 7003542851 56306028700 36090945400 35273668600	Validity of a noninvasive estimation of deep body temperature when wearing personal protective equipment during exercise and recovery	2019	2010	Military Medical Research	6	1	2				15	10.1186/s40779-019-0208-7	https://www.scopus.com/inward/record.uri?eid=2-s2.0-85067305808&doi=10.1186%2fs40779-019-0208-7&partnerID=40&md5=30fa032cbd2ab13c82dfd941d5947db5	Physiology		Adult	Male	19.7	28.8		none	protective clothing	Physiology		Background: Deep body temperature is a critical indicator of heat strain. However direct measures are often invasive costly and difficult to implement in the field. This study assessed the agreement between deep body temperature estimated from heart rate and that measured directly during repeated work bouts while wearing explosive ordnance disposal (EOD) protective clothing and during recovery. M…	Body core temperature Explosive ordnance disposal Heat strain Heat stress Kalman filter Protective clothing	Adult Body Temperature Environment Exercise Test Healthy Volunteers Heart Rate Humans Male Monitoring Physiologic Personal Protective Equipment Physical Exertion Protective Clothing Thermometry Young Adult adult Article convalescence core temperature environmental factor environmental temperature exercise female gastrointestinal temperature heart rate heat stress human human experiment humidity m…	Article	Final	All Open Access Gold Open Access Green Open Access	Scopus	2-s2.0-85067305808
Spector J.T. Krenz J. Calkins M. Ryan D. Carmona J. Pan M. Zemke A. Sampson P.D.	Spector June T. (15758819000) Krenz Jennifer (55892662400) Calkins Miriam (57076062900) Ryan Dawn (57195637723) Carmona Jose (57195641479) Pan Mengjie (57193435990) Zemke Anna (57195639757) Sampson Paul D. (7005197669)	15758819000 55892662400 57076062900 57195637723 57195641479 57193435990 57195639757 7005197669	Associations between heat exposure vigilance and balance performance in summer tree fruit harvesters	2018	2010	Applied Ergonomics	67			1	8	7	15	10.1016/j.apergo.2017.09.002	https://www.scopus.com/inward/record.uri?eid=2-s2.0-85029451000&doi=10.1016%2fj.apergo.2017.09.002&partnerID=40&md5=88e9fe22987b16f1dc9ebab0e6d820b0	Occupation		Adult		21.2	27.4		climate	not considered	Fruit Tree Harvester	o	Background We sought to evaluate potential mediators of the relationship between heat exposure and traumatic injuries in outdoor agricultural workers. Methods Linear mixed models were used to estimate associations between maximum work-shift Wet Bulb Globe Temperature (WBGTmax) and post-shift vigilance (reaction time) and postural sway (total path length) in a cross-sectional sample of 46 Washingt…	Heat exposure Postural sway Psychomotor vigilance	Adult Agriculture Cross-Sectional Studies Dehydration Female Fruit Heat Stress Disorders Hot Temperature Humans Linear Models Male Middle Aged Occupational Exposure Occupational Injuries Postural Balance Reaction Time Seasons Sleep Trees Washington Work Schedule Tolerance Association reactions Forestry Fruits Harvesters Agricultural workers Balance performance Cross-sectional sample Heat exposure…	Article	Final	All Open Access Green Open Access	Scopus	2-s2.0-85029451000
Siegler J.C. Mermier C.M. Amorim F.T. Lovell R.J. Mcnaughton L.R. Robergs R.A.	Siegler Jason C. (16029575300) Mermier Christine M. (35586297100) Amorim Fabiano T. (22933654200) Lovell Ric J. (7102670658) Mcnaughton Lars R. (56246104100) Robergs Robert A. (56731947900)	16029575300 35586297100 22933654200 7102670658 56246104100 56731947900	Hydration thermoregulation and performance effects of two sport drinks during soccer training sessions	2008	2000	Journal of Strength and Conditioning Research	22	5		1394	1401	7	15	10.1519/JSC.0b013e318173a9a4	https://www.scopus.com/inward/record.uri?eid=2-s2.0-59649103204&doi=10.1519%2fJSC.0b013e318173a9a4&partnerID=40&md5=218a225e64e114f9153295a4fc8b3948	Athletics		Adult					trained	cool	Football	o	Siegler JC Mermier CM Amorim FT Lovell RJ McNaughton LR and Robergs RA. Hydration thermoregulation and performance effects of two sport drinks during soccer training sessions. J Strength Cond Res 22(5): 1394-1401 2008-In the present study we aimed to compare the thermoregulatory response and soccer-specific training performance aspects of two commercially available sport drinks both of similar ca…	Endurance Glycerol Hyperhydration Intermittent high-intensity activity	Adult Analysis of Variance Body Temperature Regulation Dehydration Dietary Carbohydrates Glycerol Humans Male Physical Endurance Plasma Volume Rehydration Solutions Soccer Specific Gravity glycerol oral rehydration solution adult analysis of variance article blood carbohydrate diet clinical trial comparative study controlled clinical trial controlled study dehydration endurance human male pathoph…	Article	Final	All Open Access Bronze Open Access	Scopus	2-s2.0-59649103204
Saha R. Dey N.C. Samanta A. Biswas R.	Saha Ratnadeep (7005963463) Dey Netai Chandra (36783267400) Samanta Amalendu (35760563500) Biswas Rajib (56228719000)	7005963463 36783267400 35760563500 56228719000	A comparison of cardiac strain among drillers of two different age groups in underground manual coal mines in India	2008	2000	Journal of Occupational Health	50	6		512	520	8	15	10.1539/joh.O7005	https://www.scopus.com/inward/record.uri?eid=2-s2.0-59749094627&doi=10.1539%2fjoh.O7005&partnerID=40&md5=36f8ae3e619e3b8604abf1d5929b123e	Occupation		Many					climate	not considered	Mining	o	Cardiac strain was evaluated in terms of working heart rate (WHR) relative cardiac cost (RCC) net cardiac cost (NCC) and other recovery indices among six younger (mean age 34.2 ± 2.7 yr) and sixteen older (mean age 48.9 ± 5.4 yr) drillers working in a manual underground coal mine over two spells of work. The mean WHR was within the range of 117-132 beats / min with corresponding mean relative car…	Drillers Recovery heart rate Underground coalmines Working heart rate	Adult Age Factors Body Mass Index Cardiovascular Physiological Phenomena Coal Mining Environmental Monitoring Heart Rate Heat Stress Disorders Humans India Lifting Male Middle Aged Mining Monitoring Physiologic Physical Exertion Sampling Studies Stress Physiological Task Performance and Analysis Work Work Capacity Evaluation Workload adult age article biomechanics body mass cardiovascular functio…	Article	Final	All Open Access Bronze Open Access	Scopus	2-s2.0-59749094627
Vangelova K.K. Deyanov C.E.	Vangelova Katia K. (35615470900) Deyanov Christo E. (36943967300)	35615470900 36943967300	Blood pressure and serum lipids in industrial workers under intense noise and a hot environment	2007	2000	Reviews on Environmental Health	22	4		303	311	8	15	10.1515/REVEH.2007.22.4.303	https://www.scopus.com/inward/record.uri?eid=2-s2.0-39449134212&doi=10.1515%2fREVEH.2007.22.4.303&partnerID=40&md5=6157a6c671345b08d8a0d698f3ca8b08	Occupation		Adult	Male	28.4	41.7		none	not considered	Workers	i	The aim of the study was to follow the rate of high blood pressure and dyslipidemia in industrial workers in relation to experience under intense noise and a hot environment. We studied 545 male industrial workers comprising 271 subjects working under intense noise (86 to 92 dba) 159 subjects exposed to heat [wet bulb globe temperature of 35.4°C (28.4° -41.7°C)] and a control group of 115 subject…	Arterial hypertension Dyslipidemia Field study Health risk Long-term effects	lipid adult alcohol consumption anthropometry article blood pressure controlled study diastolic blood pressure dyslipidemia environmental change human hypertension industrial worker lipid blood level major clinical study male noise smoking systolic blood pressure thermal exposure	Article	Final		Scopus	2-s2.0-39449134212
Ramsey J.D. Chai C.P.	Ramsey J.D. (7201741288) Chai C.P. (7201359709)	7201741288 7201359709	Inherent variability in heat-stress decision rules	1983	1980	Ergonomics	26	5		495	504	9	15	10.1080/00140138308963365	https://www.scopus.com/inward/record.uri?eid=2-s2.0-0020749354&doi=10.1080%2f00140138308963365&partnerID=40&md5=96ed2b7055558ed1cd3a5c84db90db16	Occupation							none	not considered		o	There currently exist many decision rules which help define hot working environments through the use of heat threshold values or onset points for increasing risk of heat strain. A degree of variability is introduced into these decision rules due to the inherent need to estimate metabolic workload and to measure fluctuating thermal variables. This study evaluated the extent of this variability and…		Air Movements Clothing Comparative Study Energy Metabolism Environmental Exposure Heat Human Humidity Stress ATMOSPHERIC HUMIDITY - Measurements ATMOSPHERIC TEMPERATURE - Measurements HUMAN ENGINEERING - Research INDUSTRIAL HYGIENE - Research clothing heat stress human industrial hygiene normal human prevention work environment HEAT-STRESS INDEX HUMAN HEAT EXCHANGE OCCUPATIONAL HEAT STRESS PERSON…	Article	Final		Scopus	2-s2.0-0020749354
Mistry M.N.	Mistry Malcolm N. (57195134788)	57195134788	A high spatiotemporal resolution global gridded dataset of historical human discomfort indices	2020	2020	Atmosphere	11	8	137				14	10.3390/ATMOS11080835	https://www.scopus.com/inward/record.uri?eid=2-s2.0-85089876396&doi=10.3390%2fATMOS11080835&partnerID=40&md5=68832149e81e971cb9c0f713f1e930ff	Meteorology										o	Meteorological human discomfort indices or bioclimatic indices are important metrics to gauge potential risks to human health under varying environmental thermal exposures. Derived using sub-daily meteorological variables from a quality-controlled reanalysis data product (Global Land Data Assimilation System-GLDAS) a new high-resolution global dataset referred to as "HDI_0p25_1970_2018" is presen…	Bioclimatic indices GLDAS Human discomfort indices Thermal discomfort	Atmospheric temperature Apparent temperature Bioclimatic index GLDAS High resolution Human discomfort index Potential risks Risk to human health Spatio-temporal resolution Thermal Thermal discomfort air temperature data set health risk meteorology spatial resolution Health risks	Article	Final	All Open Access Gold Open Access Green Open Access	Scopus	2-s2.0-85089876396
He J. Park E. Li J. Kim E.	He Jiazhen (56480900400) Park Eunjin (57190795453) Li Jun (55893282600) Kim Eunae (56389964300)	56480900400 57190795453 55893282600 56389964300	Physiological and psychological responses while wearing firefighters’ protective clothing under various ambient conditions	2017	2010	Textile Research Journal	87	8		929	944	15	14	10.1177/0040517516641364	https://www.scopus.com/inward/record.uri?eid=2-s2.0-85019007227&doi=10.1177%2f0040517516641364&partnerID=40&md5=2d72023cb34628432c5d7f92fa0985f9	Occupation		Adult					trained	protective clothing	Firefighter	o	Firefighters are required to carry out their responsibilities under a wide range of environmental conditions. For this reason the physiological and psychological responses of firefighters while wearing their protective clothing should be analyzed to minimize their thermal or cold stress. Four environmental conditions were selected: hot and humid (HH 34℃ 75% relative humidity (RH)) hot and dry (HD…	ambient condition comfort sensation heat stress microclimate moisture distribution protective clothing	Distribution Fire Fighting High Temperature Moisture Protective Clothing Fire extinguishers Heart Moisture Protective clothing Ambient conditions Comfort sensations Heat stress microclimate Moisture distribution Physiological models	Article	Final		Scopus	2-s2.0-85019007227
Brearley M.B. Norton I. Rush D. Hutton M. Smith S. Ward L. Fuentes H.	Brearley Matt B. (26424555600) Norton Ian (54382236300) Rush Daryl (57192681295) Hutton Michael (57192686048) Smith Steve (57192687312) Ward Linda (35761633900) Fuentes Hector (57081060300)	26424555600 54382236300 57192681295 57192686048 57192687312 35761633900 57081060300	Influence of chronic heat acclimatization on occupational thermal strain in tropical field conditions	2016	2010	Journal of Occupational and Environmental Medicine	58	12		1250	1256	6	14	10.1097/JOM.0000000000000902	https://www.scopus.com/inward/record.uri?eid=2-s2.0-85007307888&doi=10.1097%2fJOM.0000000000000902&partnerID=40&md5=9a4b5cc3cf188e8b8933f1363674aa28	Occupation		Adult		34.1	34.1		both	not considered	Search and Rescue	o	Objective: To examine whether non-heat acclimatized (NHA) emergency responders endure greater physiological and perceptual strain than heat acclimatized (HA) counterparts in tropical field settings. Methods: Eight HA and eight NHA men urban search and rescue personnel had physiological and perceptual responses compared during the initial 4 hours shift of a simulated disaster in tropical condition…		Acclimatization Adult Body Temperature Emergency Responders Heart Rate Hot Temperature Humans Male Middle Aged Occupational Stress Respiratory Rate Skin Temperature Stress Physiological axilla body temperature breathing rate clinical article confidence interval disaster environmental temperature field study gastrointestinal tract heart rate heat acclimatization human humidity male perception resc…	Article	Final	All Open Access Green Open Access	Scopus	2-s2.0-85007307888
Chase B. Karwowski W. Benedict M.E. Quesada P.M. Irwin-Chase H.M.	Chase Bradley (8917508500) Karwowski Waldemar (35600960600) Benedict Michael E. (36725212400) Quesada Peter M. (7007185696) Irwin-Chase Holly M. (6506346247)	8917508500 35600960600 36725212400 7007185696 6506346247	A study of computer-based task performance under thermal stress	2003	2000	International Journal of Occupational Safety and Ergonomics	9	1		5	15	10	14	10.1080/10803548.2003.11076550	https://www.scopus.com/inward/record.uri?eid=2-s2.0-0037983183&doi=10.1080%2f10803548.2003.11076550&partnerID=40&md5=43f438ea633c9cf47ba0279669b4a9be	Behaviour				20	35				Physiology		A visual-visual dual computer task was designed to test the effect of the thermal environment on dual task performance. The temperatures selected for testing were 20 and 35 °C Wet Bulb Globe Temperature (WBGT). 34 volunteers were randomly assigned to 1 of the 2 temperature conditions. Individual differences in single task performance were controlled by equating the baselines of single task perfor…	Cognitive performance Dual task Thermal environment	Adult Cognition Computers Female Heat Stress Disorders Humans Kentucky Male Occupational Exposure Software Task Performance and Analysis Temperature adult article clinical trial cognition comparative study computer computer program controlled clinical trial controlled study female heat injury human male occupational exposure pathophysiology physiology randomized controlled trial statistics task p…	Article	Final	All Open Access Bronze Open Access	Scopus	2-s2.0-0037983183
Muir I.H. Bishop P.A. Kozusko J.	Muir I.H. (7006529132) Bishop P.A. (7201938882) Kozusko J. (6507965636)	7006529132 7201938882 6507965636	Micro-environment changes inside impermeable protective clothing during a continuous work exposure	2001	2000	Ergonomics	44	11		953	961	8	14	10.1080/00140130110068915	https://www.scopus.com/inward/record.uri?eid=2-s2.0-0035883176&doi=10.1080%2f00140130110068915&partnerID=40&md5=3304ad28b1ee6fdbbeab667c66a68461	Occupation		Adult		30.1	34.6		climate	protective clothing	Workers		Protective clothing (PC) results in a micro-environment between itself and the body. Workers are then exposed to a heat stress greater than the ambient environment alone which is a reflection of micro-environment metabolic rate and time. Adjustments to the ambient environment to account for the micro-environment have been formulated as a means to predict heat strain for safety and productivity pu…	Ambient temperature Heat stress Impermeable Micro-environment Threshold limits WBGT	Adult Body Temperature Exertion Heart Rate Heat Humans Humidity Male Protective Clothing Reference Values Atmospheric humidity Heat resistance Protective clothing Sensors Thermal stress accuracy ambient air article body regions controlled study environmental temperature heat stress hip human human experiment humidity male metabolic rate normal human occupational exposure occupational safety perme…	Article	Final		Scopus	2-s2.0-0035883176
Reneau P.D. Bishop P.A.	Reneau Paul D. (6602808212) Bishop Phillip A. (7201938882)	6602808212 7201938882	A review of the suggested wet bulb globe temperature adjustment for encapsulating protective clothing	1996	1990	American Industrial Hygiene Association Journal	57	1		58	61	3	14	10.1080/15428119691015223	https://www.scopus.com/inward/record.uri?eid=2-s2.0-0030030692&doi=10.1080%2f15428119691015223&partnerID=40&md5=873aa7ebc72b87583175a667e81885e3	Occupation		Adult					climate	protective clothing	Workers		This article reviews research relevant to the American Conference of Governmental Industrial Hygienists' (ACGIH's) suggested wet bulb globe temperature (WBGT) adjustment to threshold limit values (TLV®s) for workers in vapor barrier encapsulative protective clothing. This adjustment was recommended to be 10°C according to the 1990 ACGIH guidelines but was not included in the 1991 guidelines. Six …		article heart rate human human experiment maximum allowable concentration normal human practice guideline protective clothing rectum temperature temperature measurement workload	Article	Final		Scopus	2-s2.0-0030030692
Hafez H.A. Ayoub M.M.	Hafez Hala A. (7004444070) Ayoub M.M. (7103365130)	7004444070 7103365130	A psychophysical study of manual lifting in hot environments	1991	1990	International Journal of Industrial Ergonomics	7	4		303	309	6	14	10.1016/0169-8141(91)90076-X	https://www.scopus.com/inward/record.uri?eid=2-s2.0-0011091530&doi=10.1016%2f0169-8141%2891%2990076-X&partnerID=40&md5=b889ab88b88bc8e37efbb9d7bfac3da6	Physiology		Adult	Male	22	32		acclimatized	not considered	Physiology		A study was conducted to assess the lifting capabilities of acclimatized individuals in hot environments. Six male subjects were selected for the study. The subjects were heat acclimatized for ten days prior to participation in the experiment. A psychophysical experiment was then carried out using three temperature levels (22 27 and 32°C Wet Bulb Globe Temperature (WBGT) three frequencies of lift…	acclimatization heat stress Manual lifting psychophysical approach		Article	Final		Scopus	2-s2.0-0011091530
Hashiguchi N. Kodama K. Lim Y. Che C. Kuroishi S. Miyazaki Y. Kobayashi T. Kitahara S. Tateyama K.	Hashiguchi Nobuki (57216902451) Kodama Kota (57201397360) Lim Yeongjoo (57201398036) Che Chang (57217634721) Kuroishi Shinichi (57217635341) Miyazaki Yasuhiro (57217631036) Kobayashi Taizo (55558420100) Kitahara Shigeo (55232989900) Tateyama Kazuyoshi (36763679500)	57216902451 57201397360 57201398036 57217634721 57217635341 57217631036 55558420100 55232989900 36763679500	Practical judgment of workload based on physical activity work conditions and worker’s age in construction site	2020	2020	Sensors (Switzerland)	20	13	3786	1	19	18	13	10.3390/s20133786	https://www.scopus.com/inward/record.uri?eid=2-s2.0-85087459795&doi=10.3390%2fs20133786&partnerID=40&md5=7e697052a8369c97170c69df2e064b5c	Occupation		Adult					none	not considered	Construction	o	It is important for construction companies to sustain a productive workforce without sacrificing its health and safety. This study aims to develop a practical judgement method to estimate the workload risk of individual construction workers. Based on studies we developed a workload model comprising a hygrothermal environment behavioral information and the physical characteristics of workers). The…	Construction hazards Heart rate reserve Wet bulb globe temperature Worker safety Workload estimation	Adult Construction Industry Exercise Humans Judgment Occupational Health Wearable Electronic Devices Workload Construction industry Health Health risks Risk assessment Risk perception Acceleration sensors Construction activities Construction companies Construction workers Hygrothermal environment Physical characteristics Productive workforce Wet-bulb globe temperatures adult building industry dec…	Article	Final	All Open Access Gold Open Access Green Open Access	Scopus	2-s2.0-85087459795
Zare S. Hasheminejad N. Bateni M. Baneshi M.R. Shirvan H.E. Hemmatjo R.	Zare Sajad (57192712271) Hasheminejad Naser (56342380600) Bateni Mokhles (57202918448) Baneshi Mohammad Reza (34871308800) Shirvan Hossein Elahi (57209689422) Hemmatjo Rasoul (57192712934)	57192712271 56342380600 57202918448 34871308800 57209689422 57192712934	The association between wet-bulb globe temperature and other thermal indices (DI MDI PMV PPD PHS PSI and PSIhr): a field study	2020	2020	International Journal of Occupational Safety and Ergonomics	26	1		71	79	8	13	10.1080/10803548.2018.1475957	https://www.scopus.com/inward/record.uri?eid=2-s2.0-85049774417&doi=10.1080%2f10803548.2018.1475957&partnerID=40&md5=ed1318c7c1606bdec1c15b59384e57f9	Occupation		Adult					none	not considered	Workers	o	The current study aimed at comparing the correlation coefficients between wet-bulb globe temperature (WBGT) and a number of parameters including the discomfort index (DI) modified discomfort index (MDI) predicted mean vote (PMV) predicted percentage of dissatisfaction (PPD) predicted heat strain (PHS) physiological strain index (PSI) and physiological strain index heart rate (PSIhr). In total 30 …	dry temperature heat thermal indices thermal stress wet-bulb globe temperature	Adult Cross-Sectional Studies Heat Stress Disorders Hot Temperature Humans Occupational Health Young Adult article controlled study correlation coefficient environmental parameters field study heart rate heat stress human photosystem I worker adult adverse event cross-sectional study heat heat injury occupational health young adult	Article	Final		Scopus	2-s2.0-85049774417
Otani H. Goto T. Goto H. Hosokawa Y. Shirato M.	Otani Hidenori (12240865600) Goto Takayuki (57195676569) Goto Heita (57207170532) Hosokawa Yuri (57045446500) Shirato Minayuki (7004611228)	12240865600 57195676569 57207170532 57045446500 7004611228	Solar Radiation Exposure Has Diurnal Effects on Thermoregulatory Responses During High-Intensity Exercise in the Heat Outdoors	2019	2010	Journal of Strength and Conditioning Research	33	10		2608	2615	7	13	10.1519/JSC.0000000000003260	https://www.scopus.com/inward/record.uri?eid=2-s2.0-85072792074&doi=10.1519%2fJSC.0000000000003260&partnerID=40&md5=9217ecc94f8547ef42a8de8c5df90005	Athletics		Adult					trained	not considered	Football	o	This study investigated the diurnal effects of variations in solar radiation associated with changing solar elevation angle on thermoregulatory responses during high-intensity exercise in the heat outdoors. Ten male high school soccer players completed two 2-hour soccer training sessions under a clear sky in the heat of summer. These sessions were commenced at 0900 hours (AM) and 1600 hours (PM) …	Core temperature Heat stress Skin temperature Sunlight Time-of-day	Adolescent Body Temperature Body Temperature Regulation Circadian Rhythm Exercise Heart Rate Hot Temperature Humans Male Radiation Exposure Soccer Stress Physiological Sunlight Thermosensing Water Loss Insensible adolescent body temperature circadian rhythm exercise heart rate heat human male physiological stress physiology radiation exposure radiation response soccer sunlight temperature sense t…	Article	Final		Scopus	2-s2.0-85072792074
Morris C.E. Gonzales R.G. Hodgson M.J. Tustin A.W.	Morris Courtney E. (57205653058) Gonzales Richard G. (57202898814) Hodgson Michael J. (8127949300) Tustin Aaron W. (55873955500)	57205653058 57202898814 8127949300 55873955500	Actual and simulated weather data to evaluate wet bulb globe temperature and heat index as alerts for occupational heat-related illness	2019	2010	Journal of Occupational and Environmental Hygiene	16	1		54	65	11	13	10.1080/15459624.2018.1532574	https://www.scopus.com/inward/record.uri?eid=2-s2.0-85060956790&doi=10.1080%2f15459624.2018.1532574&partnerID=40&md5=e4d303a2b791717047e69366bb712db9	Occupation							none	not considered		o	Heat stress occupational exposure limits (OELs) were developed in the 1970s to prevent heat-related illnesses (HRIs). The OELs define the maximum safe wet bulb globe temperature (WBGT) for a given physical activity level. This study’s objectives were to compute the sensitivity of heat stress OELs and determine if Heat Index could be a surrogate for WBGT. We performed a retrospective analysis of 2…	Heat stress OSHA WBGT work-related	Computer Simulation Heat Stress Disorders Heat-Shock Response Hot Temperature Humans Humidity Occupational Diseases Occupational Exposure Retrospective Studies Weather Workload adverse event computer simulation heat heat injury heat shock response human humidity mortality occupational disease occupational exposure retrospective study weather workload	Article	Final		Scopus	2-s2.0-85060956790
Kim A. Wang S. Kim J.-E. Reed D.	Kim Amy (57189024536) Wang Shuoqi (57189347744) Kim Ji-Eun (57191516936) Reed Dorothy (55435256900)	57189024536 57189347744 57191516936 55435256900	Indoor/outdoor environmental parameters and window-opening behavior: A structural equation modeling analysis	2019	2010	Buildings	9	4	94				13	10.3390/buildings9040094	https://www.scopus.com/inward/record.uri?eid=2-s2.0-85065922329&doi=10.3390%2fbuildings9040094&partnerID=40&md5=99d9a7ef1df2b16985f7a9bef93233d1	Behaviour										i	In moderate climates the operation of windows is the most common way to control for thermal comfort. Window-opening behavior (WOB) is a complex process influenced by multiple factors yet only simple bi-variate analyses between variables obtained from longitudinal datasets have been examined. The goal of this study is to investigate the effects of indoor and outdoor environmental parameters on WOB…	Indoor environment Occupant behavior Structural equation modeling Thermal comfort Window opening		Article	Final	All Open Access Gold Open Access Green Open Access	Scopus	2-s2.0-85065922329
Corbett J. White D.K. Barwood M.J. Wagstaff C.R.D. Tipton M.J. McMorris T. Costello J.T.	Corbett Jo (14022422300) White Danny K. (57198695791) Barwood Martin J. (15047496200) Wagstaff Christopher R. D. (26432347500) Tipton Michael J. (7003666298) McMorris Terry (56213620800) Costello Joseph T. (36090945400)	14022422300 57198695791 15047496200 26432347500 7003666298 56213620800 36090945400	The Effect of Head-to-Head Competition on Behavioural Thermoregulation Thermophysiological Strain and Performance During Exercise in the Heat	2018	2010	Sports Medicine	48	5		1269	1279	10	13	10.1007/s40279-017-0816-x	https://www.scopus.com/inward/record.uri?eid=2-s2.0-85045100270&doi=10.1007%2fs40279-017-0816-x&partnerID=40&md5=b14057cb30d81e0494c8b1b3b338fcab	Physiology		Adult	Male	12	26		none	not considered	Physiology		Background: It has been suggested that pacing is a thermoregulatory behaviour. We investigated the effect of competition on pacing performance and thermophysiological strain during exercise in the heat and the psychological factors mediating competition effects. Method: Eighteen males (maximum oxygen uptake [VO2max] 3.69 [0.44] L min−1) undertook a preliminary 20-km cool (wet-bulb globe temperatu…		Body Temperature Regulation Exercise Finland Heart Rate Hot Temperature Humans Male Physical Exertion Reproducibility of Results exercise Finland heart rate heat human male physiology reproducibility thermoregulation	Article	Final	All Open Access Green Open Access Hybrid Gold Open Access	Scopus	2-s2.0-85045100270
Al-Otaibi S.T.	Al-Otaibi Sultan T. (6602645429)	6602645429	Male infertility among bakers associated with exposure to high environmental temperature at the workplace	2018	2010	Journal of Taibah University Medical Sciences	13	2		103	107	4	13	10.1016/j.jtumed.2017.12.003	https://www.scopus.com/inward/record.uri?eid=2-s2.0-85041557169&doi=10.1016%2fj.jtumed.2017.12.003&partnerID=40&md5=477213dd9923f68e7725c9102803c1a4	Occupation		Adult	Male	25.5	37.4		climate	not considered	Baker	i	Objective: This study aimed to evaluate the prevalence of male infertility among bakers exposed to high environmental temperature. Methods: This cross-sectional study was conducted to obtain information using a validated questionnaire administered through an interview. The mean wet bulb globe temperature (WBGT) index in the bakeries was measured. A new statistical formula was used to estimate the…	Bakers High temperature Infertility Male Workplace	adult age Article bakery worker cigarette smoking confounding variable controlled study cross-sectional study environmental exposure environmental temperature high temperature procedures human income interview major clinical study male male infertility marriage prevalence questionnaire race statistical analysis temperature measurement workplace	Article	Final	All Open Access Gold Open Access Green Open Access	Scopus	2-s2.0-85041557169
Sakoi T. Mochida T. Kurazumi Y. Kuwabara K. Horiba Y. Sawada S.-I.	Sakoi Tomonori (16679324200) Mochida Tohru (7005833257) Kurazumi Yoshihito (23482178600) Kuwabara Kohei (57197809759) Horiba Yosuke (35609324500) Sawada Shin-ichi (8108459600)	16679324200 7005833257 23482178600 57197809759 35609324500 8108459600	Heat balance model for a human body in the form of wet bulb globe temperature indices	2018	2010	Journal of Thermal Biology	71			1	9	8	13	10.1016/j.jtherbio.2017.10.002	https://www.scopus.com/inward/record.uri?eid=2-s2.0-85035023457&doi=10.1016%2fj.jtherbio.2017.10.002&partnerID=40&md5=0ef41a4f1c9450aa7bda3c3a07a74ff3	Physiology							none	protective clothing			The purpose of this study is to expand the empirically derived wet bulb globe temperature (WBGT) index to a rational thermal index based on the heat balance for a human body. We derive the heat balance model in the same form as the WBGT for a human engaged in moderate intensity work with a metabolic heat production of 174 W/m2 while wearing typical vapor-permeable clothing under shady and sunny c…	Adjustment factor Clothing Heat stress Solar radiation Thermal environment Wet bulb globe temperature	Heat Stroke Heat-Shock Response Hot Temperature Humans Humidity Models Theoretical Skin Temperature Sunlight Thermometry Article body surface environmental factor heat stress heat tolerance human humidity radiation energy radiation protection skin surface skin temperature storage temperature temperature measurement thermal exposure thermogenesis vapor pressure weather wet bulb globe temperature w…	Article	Final		Scopus	2-s2.0-85035023457
Chowdhury S. Hamada Y. Ahmed K.S.	Chowdhury Sajal (55312146900) Hamada Yasuhiro (24449249600) Ahmed Khandaker Shabbir (7202086841)	55312146900 24449249600 7202086841	Prediction and comparison of monthly indoor heat stress (WBGT and PHS) for RMG production spaces in Dhaka Bangladesh	2017	2010	Sustainable Cities and Society	29			41	57	16	13	10.1016/j.scs.2016.11.012	https://www.scopus.com/inward/record.uri?eid=2-s2.0-85002600297&doi=10.1016%2fj.scs.2016.11.012&partnerID=40&md5=b8983c016b29debc8961bb77bdba619a	Occupation		Adult					climate	not considered	Workers	i	In recent years due to lack of considerations of indoor thermal condition as well as increasing global temperature has led to rapid increase of heatstroke patients at workplaces. In such context predicting overheated environment is becoming an imperative for the industry. From field monitoring it was observed that production spaces in Readymade Garments (RMG) were adversely impacted by excessivel…	Heat stress Indoor comfort Production space RMG factory Tropical climate	Forecasting Health risks Physiology Thermal stress Global temperatures Heat stress Heat stress predictions Indoor comforts Indoor thermal conditions Physiological condition Tropical climates Wet-bulb globe temperatures Occupational risks	Article	Final		Scopus	2-s2.0-85002600297
Garzón-Villalba X.P. Wu Y. Ashley C.D. Bernard T.E.	Garzón-Villalba Ximena P. (57191871729) Wu Yougui (7406895582) Ashley Candi D. (7103287959) Bernard Thomas E. (56394724100)	57191871729 7406895582 7103287959 56394724100	Ability to discriminate between sustainable and unsustainable heat stress exposures-part 1: WBGT exposure limits	2017	2010	Annals of Work Exposures and Health	61	6		611	620	9	13	10.1093/annweh/wxx034	https://www.scopus.com/inward/record.uri?eid=2-s2.0-85026448135&doi=10.1093%2fannweh%2fwxx034&partnerID=40&md5=d23a072eecd4acfd1c1dc16ac948cf65	Occupation							none	cool			Objectives: Heat stress exposure limits based on wet-bulb globe temperature (WBGT) were designed to limit exposures to those that could be sustained for an 8-h day using limited data from Lind in the 1960s. In general Sustainable exposures are heat stress levels at which thermal equilibrium can be achieved and Unsustainable exposures occur when there is a steady increase in core temperature. This…	Heat stress Occupational exposure limit ROC Sustainable Threshold limit values Unsustainable WBGT Wet-bulb globe temperature	Adult Basal Metabolism Body Temperature Environmental Monitoring Female Heat Stress Disorders Hot Temperature Humans Logistic Models Male Occupational Exposure ROC Curve Sensitivity and Specificity Threshold Limit Values Atmospheric humidity Metabolism Pharmacodynamics Regression analysis Thermal stress Heat stress Occupational Exposure Limits Sustainable Threshold limit values Unsustainable WBGT…	Article	Final	All Open Access Bronze Open Access	Scopus	2-s2.0-85026448135
Baillot M. Hue O.	Baillot Michelle (55790950600) Hue Olivier (7006395821)	55790950600 7006395821	Hydration and thermoregulation during a half-ironman performed in tropical climate	2015	2010	Journal of Sports Science and Medicine	14	2		263	268	5	13		https://www.scopus.com/inward/record.uri?eid=2-s2.0-84928991145&partnerID=40&md5=2e72d759a0030f41266e60b6db37d0fc	Athletics		Adult	Male	24.4	26.4		trained	not considered	Athlete	o	The aim of this study was to compare the core temperature (TC) and markers of hydration status in athletes performing a half Ironman triathlon race in hot and humid conditions (27.2 ± 0.5°C relative humidity was 80 ± 2%). Before and immediately after the 2012 Guadeloupe half Ironman triathlon body mass and urine osmolarity (mean ± SD) were measured in 19 welltrained male triathletes. TC was measu…	Aerobic exercise Hydration Hygrometry Triathlon		Article	Final		Scopus	2-s2.0-84928991145
Buonanno G. Frattolillo A. Vanoli L.	Buonanno G. (7006985475) Frattolillo A. (6603814596) Vanoli L. (6603163991)	7006985475 6603814596 6603163991	Direct and indirect measurement of WBGT index in transversal flow	2001	2000	Measurement: Journal of the International Measurement Confederation	29	2		127	135	8	13	10.1016/S0263-2241(00)00033-6	https://www.scopus.com/inward/record.uri?eid=2-s2.0-0035284145&doi=10.1016%2fS0263-2241%2800%2900033-6&partnerID=40&md5=210861ffcb89ca2b183dddc1d81e89f7	Meteorology										o	ISO 7243 considers the WBGT (Wet Bulb Globe Temperature) index as an index of thermal stress in hot environments. It can be evaluated directly by measuring the globe temperature the natural wet bulb temperature and the air temperature (only outside in the presence of solar radiation) or indirectly by measuring the air temperature the air velocity the humidity and the mean radiant temperature. The…		Solar radiation Thermal stress Thermodynamic properties Wet bulb globe temperature index Temperature measurement	Article	Final		Scopus	2-s2.0-0035284145
Froom P. Shochat I. Strichman L. Cohen A. Epstein Y.	Froom P. (35894609900) Shochat I. (6603361256) Strichman L. (6505507383) Cohen A. (57198878204) Epstein Y. (56938262900)	35894609900 6603361256 6505507383 57198878204 56938262900	Heat stress on helicopter pilots during ground standby	1991	1990	Aviation Space and Environmental Medicine	62	10		978	981	3	13		https://www.scopus.com/inward/record.uri?eid=2-s2.0-0025993375&partnerID=40&md5=59f7752166b16abfb1abeffedc3a0afb	Occupation		Adult					none	not considered	Air Crew	i	We attempted to use measurements of ambient thermal conditions to charcterize and then predict thermal conditions in the cockpit before takeoff and during an hour standby period in Bell 206 and Bell 212 helicopters with a crew of two and with the cockpit doors opened. Dry bulb wet bulb and globe temperatures were measured on 28 separate summer days. The wet bulb globe temperature index (WBGT) was…		Aerospace Medicine Aircraft Body Temperature Regulation Heat Human Israel Seasons Stress Temperature Time Factors airplane pilot article climate heat stress helicopter occupational exposure temperature thermal exposure	Article	Final		Scopus	2-s2.0-0025993375
Masuda Y.J. Garg T. Anggraeni I. Ebi K. Krenz J. Game E.T. Wolff N.H. Spector J.T.	Masuda Yuta J. (57136101500) Garg Teevrat (55600502100) Anggraeni Ike (57211115851) Ebi Kristie (35428937200) Krenz Jennifer (55892662400) Game Edward T. (14019579900) Wolff Nicholas H. (7005578342) Spector June T. (15758819000)	57136101500 55600502100 57211115851 35428937200 55892662400 14019579900 7005578342 15758819000	Warming from tropical deforestation reduces worker productivity in rural communities	2021	2020	Nature Communications	12	1	1601				12	10.1038/s41467-021-21779-z	https://www.scopus.com/inward/record.uri?eid=2-s2.0-85102441796&doi=10.1038%2fs41467-021-21779-z&partnerID=40&md5=fd8a91d9066a4affab3dea48e50fba8a	Occupation		Adult					none	cool	Workers	o	The accelerating loss of tropical forests in the 21st century has eliminated cooling services provided by trees in low latitude countries. Cooling services can protect rural communities and outdoor workers with little adaptive capacity from adverse heat exposure which is expected to increase with climate change. Yet little is still known about whether cooling services can mitigate negative impact…		Conservation of Natural Resources Efficiency Employment Forests Global Warming Hot Temperature Humans Indonesia Trees Tropical Climate Indonesia behavioral response community response cooling deforestation labor productivity rural area tropical environment warming article awareness cooling deforestation field experiment forest heat human Indonesia productivity rural population warming adverse eve…	Article	Final	All Open Access Gold Open Access Green Open Access	Scopus	2-s2.0-85102441796
Lee J.-S. Byun H.-R. Kim D.-W.	Lee Ji-Sun (56579448000) Byun Hi-Ryong (7103324891) Kim Do-Woo (55814523900)	56579448000 7103324891 55814523900	Development of accumulated heat stress index based on time-weighted function	2016	2010	Theoretical and Applied Climatology	124	45019		541	554	13	12	10.1007/s00704-015-1434-x	https://www.scopus.com/inward/record.uri?eid=2-s2.0-84926157279&doi=10.1007%2fs00704-015-1434-x&partnerID=40&md5=0a64970d50248836db7c2753a99fda34	Physiology							none	not considered		o	Heat stress accumulates in the human body when a person is exposed to a thermal condition for a long time. Considering this fact we have defined the accumulated heat stress (AH) and have developed the accumulated heat stress index (AHI) to quantify the strength of heat stress. AH represents the heat stress accumulated in a 72-h period calculated by the use of a time-weighted function and the AHI …		accumulation detection method heat budget heat flux humid environment weather	Article	Final		Scopus	2-s2.0-84926157279
Passini R. de Araújo M.A.G. Yasuda V.M. Almeida E.A.	Passini Roberta (6701424196) de Araújo Maria A. G. (55414331200) Yasuda Vinícius M. (55413876900) Almeida Eduardo A. (56189031000)	6701424196 55414331200 55413876900 56189031000	Environmental intervention in roof covering and artificial ventilation on the comfort indices for broilers [Intervenção ambiental na cobertura e ventilação artificial sobre índices de conforto para aves de corte]	2013	2010	Revista Brasileira de Engenharia Agricola e Ambiental	17	3		333	338	5	12	10.1590/S1415-43662013000300013	https://www.scopus.com/inward/record.uri?eid=2-s2.0-84875725079&doi=10.1590%2fS1415-43662013000300013&partnerID=40&md5=5012dbb290343ec6e24180c8513b7c78	Built Environment										o	This study aimed to evaluate roof covering strategies and artificial ventilation on comfort indices of broilers. For the assessment of thermal indices randomized design in split plots was used in a 2 x 2 factorial arrangement of treatments. Two management treatments of roof covering (with and without reflective paint) and two internal management (with and without artificial ventilation) totalizin…	Aviculture Environment Farm constructions		Article	Final	All Open Access Gold Open Access Green Open Access	Scopus	2-s2.0-84875725079
Singh A.P. Majumdar D. Bhatia M.R. Srivastava K.K. Selvamurthy W.	Singh A.P. (55342136300) Majumdar D. (7101867133) Bhatia M.R. (57198145193) Srivastava K.K. (7202069113) Selvamurthy W. (56251701900)	55342136300 7101867133 57198145193 7202069113 56251701900	Environmental impact on crew of armoured vehicles: Effects of 24 h combat exercise in a hot desert	1995	1990	International Journal of Biometeorology	39	2		64	68	4	12	10.1007/BF01212582	https://www.scopus.com/inward/record.uri?eid=2-s2.0-0029401675&doi=10.1007%2fBF01212582&partnerID=40&md5=b49f5228a5bab58f8cd3042a569e3ad7	Occupation		Adult					climate	not considered	Drivers	i	A field study was undertaken to investigate the effects of combined noise vibration and heat stress on the physiological functions of the crew of armoured vehicles during prolonged combat exercise in a desert. The sound pressure level of noise was measured with a sound level meter and accelerations by vibration analyser. The thermal load on the crew was evaluated by calculating the wet bulb globe…	Combat exercise Environmental factors Heat Hypohydration Physiological strain	Adult Environment Exercise Heat Humans Male Military Personnel Motor Vehicles Noise Stress Tropical Climate Vibration adult article environment exercise heat human male motor vehicle noise pathophysiology physiology soldier stress tropic climate vibration	Article	Final		Scopus	2-s2.0-0029401675
Smolander J. Ilmarinen R. Korhonen O. Pyykko I.	Smolander J. (56456275200) Ilmarinen R. (6602749458) Korhonen O. (7003958776) Pyykko I. (35592905500)	56456275200 6602749458 7003958776 35592905500	Circulatory and thermal responses of men with different training status to prolonged physical work in dry and humid heat	1987	1980	Scandinavian Journal of Work Environment and Health	13	1		37	46	9	12	10.5271/sjweh.2083	https://www.scopus.com/inward/record.uri?eid=2-s2.0-0023129449&doi=10.5271%2fsjweh.2083&partnerID=40&md5=da0009e9b42015fa00d1b74fc469adf4	Physiology		Adult	Male	28	28		both	b	Physiology		Eight physically trained and eight untrained unacclimated men walked on a treadmill at 30% of their maximum oxygen consumption up to 3.5 h in a thermoneutral [20°C/40% relative humidity (RH)] a warm humid (30°C/80% RH) and a hot dry (40°C/20% RH) environment while wearing industrial work clothing. Their oxygen consumption rectal and skin temperatures sweating cardiac output heart rate stroke volu…		body temperature cardiovascular system climate exercise fitness heart heart output heart rate heat stress hot humid environment human human experiment nervous system normal human priority journal thermal exposure thermoregulation training treadmill ergometry	Article	Final	All Open Access Hybrid Gold Open Access	Scopus	2-s2.0-0023129449
Koch W.	Koch Walter (27172374600)	27172374600	Relationship between air temperature and mean radiant temperature in thermal comfort	1962	1960	Nature	196	4854		587			12	10.1038/196587a0	https://www.scopus.com/inward/record.uri?eid=2-s2.0-37049056966&doi=10.1038%2f196587a0&partnerID=40&md5=db120f1d7de1c2b47e85600e8e061436	Physiology							none	light			GROUPS of 6-8 apparently healthy persons were exposed to three environmental conditions in a room previously described1. The test subjects were lightly dressed (about 343 g/m2 surface area excluding shoes) seated and engaged in reading and writing. Though the subjects noted their comfort responses every half-hour only the last votes of a 3-h session were considered. The conditions were: (a) air t…		Heat HEAT article heat	Article	Final	All Open Access Bronze Open Access	Scopus	2-s2.0-37049056966
Kong Q. Huber M.	Kong Qinqin (56179532000) Huber Matthew (7202671706)	56179532000 7202671706	Explicit Calculations of Wet-Bulb Globe Temperature Compared With Approximations and Why It Matters for Labor Productivity	2022	2020	Earth's Future	10	3	e2021EF002334				11	10.1029/2021EF002334	https://www.scopus.com/inward/record.uri?eid=2-s2.0-85127368038&doi=10.1029%2f2021EF002334&partnerID=40&md5=ccdd25070e5bf2774777c6ac7ec379e1	Meteorology										o	Wet-bulb globe temperature (WBGT) is a widely applied heat stress index. However most applications of WBGT within the heat stress impact literature that do not use WBGT at all but use one of the ad hoc approximations typically the simplified WBGT (sWBGT) or the environmental stress index (ESI). Surprisingly little is known about how well these approximations work for the global climate and climat…	bias assessment environmental stress index heat stress labor productivity simplified wet-bulb globe temperature wet-bulb globe temperature	arid region global climate heat wave heating labor productivity numerical model	Article	Final	All Open Access Green Open Access	Scopus	2-s2.0-85127368038
Villalobos-Herrera R. Bevacqua E. Ribeiro A.F.S. Auld G. Crocetti L. Mircheva B. Ha M. Zscheischler J. De Michele C.	Villalobos-Herrera Roberto (57216655822) Bevacqua Emanuele (57194496903) Ribeiro Andreia F. S. (57219515418) Auld Graeme (57225405041) Crocetti Laura (57219610556) Mircheva Bilyana (57196453322) Ha Minh (57224629534) Zscheischler Jakob (51462516800) De Michele Carlo (6603663168)	57216655822 57194496903 57219515418 57225405041 57219610556 57196453322 57224629534 51462516800 6603663168	Towards a compound-event-oriented climate model evaluation: A decomposition of the underlying biases in multivariate fire and heat stress hazards	2021	2020	Natural Hazards and Earth System Sciences	21	6		1867	1885	18	11	10.5194/nhess-21-1867-2021	https://www.scopus.com/inward/record.uri?eid=2-s2.0-85108068588&doi=10.5194%2fnhess-21-1867-2021&partnerID=40&md5=c2ee4471cce8a25e86a746344db1edfb	Meteorology										o	Climate models' outputs are affected by biases that need to be detected and adjusted to model climate impacts. Many climate hazards and climate-related impacts are associated with the interaction between multiple drivers i.e. by compound events. So far climate model biases are typically assessed based on the hazard of interest and it is unclear how much a potential bias in the dependence of the h…		climate effect climate modeling comparative study computer simulation decomposition analysis extreme event fire management hazard assessment heat wave meteorological hazard multivariate analysis natural hazard numerical model relative humidity temperature effect weather forecasting	Article	Final	All Open Access Gold Open Access Green Open Access	Scopus	2-s2.0-85108068588
Jafari M.J. Pirposhteh E.A. Dehghan S.F. Khodakarim S. Jafari M.	Jafari Mohammad Javad (24466282000) Pirposhteh Elham Akhlaghi (57212549856) Dehghan Somayeh Farhang (55585427500) Khodakarim Soheila (49963780700) Jafari Mina (56883957000)	24466282000 57212549856 55585427500 49963780700 56883957000	Relationship between heat stress exposure and some immunological parameters among foundry workers	2020	2020	International Journal of Biometeorology	64	5		853	861	8	11	10.1007/s00484-020-01874-4	https://www.scopus.com/inward/record.uri?eid=2-s2.0-85079234790&doi=10.1007%2fs00484-020-01874-4&partnerID=40&md5=8a0faaa8816ab8c024891e0cecd2ed2c	Occupation		Adult		20.4	29		climate	not considered	Foundry	i	Occupational exposure to heat stress may lead to changes in blood cell count. The objective of this retrospective descriptive-analytical field study is to investigate the relationship between heat stress exposure and some immunological parameters among foundry workers. This study was carried out on 55 subjects of which 35 were working in a foundry unit (exposed group) and 20 were working in a com…	Foundry workers Heat stress Immunological parameters Leukocytes Lymphocyte Neutrophils WBGT index	Heat Stress Disorders Heat-Shock Response Hot Temperature Humans Occupational Exposure Retrospective Studies Temperature heat heat injury heat shock response human occupational exposure retrospective study temperature	Article	Final		Scopus	2-s2.0-85079234790
Taylor L. Stevens C.J. Thornton H.R. Poulos N. Chrismas B.C.R.	Taylor Lee (24282305000) Stevens Christopher J. (55626777200) Thornton Heidi R. (56797813100) Poulos Nick (22135963000) Chrismas Bryna C.R. (35084806400)	24282305000 55626777200 56797813100 22135963000 35084806400	Limiting the rise in core temperature during a rugby sevens warm-up with an ice vest	2019	2010	International Journal of Sports Physiology and Performance	14	9		1212	1218	6	11	10.1123/ijspp.2018-0821	https://www.scopus.com/inward/record.uri?eid=2-s2.0-85068194889&doi=10.1123%2fijspp.2018-0821&partnerID=40&md5=2ab91400f661b083c838d56fb7e8a541	Athletics		Adult		23	27		trained	cool	Athlete	o	Purpose: To determine how a cooling vest worn during a warm-up could influence selected performance (countermovement jump [CMJ]) physical (global positioning system [GPS] metrics) and psychophysiological (body temperature and perceptual) variables. Methods: In a randomized crossover design 12 elite male World Rugby Sevens Series athletes completed an outdoor (wet bulb globe temperature 23-27°C) m…	Cooling Elite Heat Hyperthermia Telemetric		Article	Final	All Open Access Green Open Access	Scopus	2-s2.0-85068194889
Heidari H. Golbabaei F. Shamsipour A. Rahimi Forushani A. Gaeini A.	Heidari Hamidreza (24168201700) Golbabaei Farideh (9249309700) Shamsipour Aliakbar (35759729000) Rahimi Forushani Abbas (24461426600) Gaeini Abbasali (15030027200)	24168201700 9249309700 35759729000 24461426600 15030027200	The cut-off point for tympanic temperature as a heat strain index for evaluation of outdoor workers: a field study	2018	2010	International Journal of Occupational Safety and Ergonomics	24	2		224	232	8	11	10.1080/10803548.2017.1281524	https://www.scopus.com/inward/record.uri?eid=2-s2.0-85018368347&doi=10.1080%2f10803548.2017.1281524&partnerID=40&md5=089783c40f9c3a56c0c7c60bae98b9ce	Occupation							none	not considered	Workers	o	Objectives. The aims of this study were (a) to assess the agreement coefficient between tympanic temperatures and the most popular and valid heat stress index wet bulb globe temperature (WBGT) in outdoor environments (b) to determine a cut-off point for tympanic temperature as a heat strain index for evaluation of outdoor workers. Methods. 1452 measurements of WBGT index and tympanic temperature …	cut-off point heat stress outdoor environment tympanic temperature	Adolescent Adult Climate Heat Stress Disorders Hot Temperature Humans Iran Male Middle Aged Occupational Exposure ROC Curve Tympanic Membrane core temperature diagnostic test accuracy study field study heat stress human human experiment receiver operating characteristic reference value sensitivity and specificity tympanic temperature worker adolescent adult climate eardrum heat heat injury Iran m…	Article	Final		Scopus	2-s2.0-85018368347
Maley M.J. Costello J.T. Borg D.N. Bach A.J.E. Hunt A.P. Stewart I.B.	Maley Matthew J. (56306028700) Costello Joseph T. (36090945400) Borg David N. (56592377400) Bach Aaron J.E. (56509034400) Hunt Andrew P. (25937210300) Stewart Ian B. (35273668600)	56306028700 36090945400 56592377400 56509034400 25937210300 35273668600	An overt chemical protective garment reduces thermal strain compared with a covert garment in warm-wet but not hot-dry environments	2017	2010	Frontiers in Physiology	8	NOV	913				11	10.3389/fphys.2017.00913	https://www.scopus.com/inward/record.uri?eid=2-s2.0-85033443855&doi=10.3389%2ffphys.2017.00913&partnerID=40&md5=024fde557545d78f51ee79594c15dbeb	Occupation							none	protective clothing	Physiology		Objectives: A commercial chemical biological radiological and nuclear (CBRN) protective covert garment has recently been developed with the aim of reducing thermal strain. A covert CBRN protective layer can be worn under other clothing with equipment added for full chemical protection when needed. However it is unknown whether the covert garment offers any alleviation to thermal strain during wor…	Clothing Core temperature Heat stress Occupational work Personal protective equipment	adult Article body mass body temperature comfort comparative study controlled study environmental temperature heart rate heat sensation heat stress human human experiment male physical tolerance skin temperature sweating walking young adult	Article	Final	All Open Access Gold Open Access Green Open Access	Scopus	2-s2.0-85033443855
Roelofsen P.	Roelofsen Paul (55627423900)	55627423900	A computer model for the assessment of employee performance loss as a function of thermal discomfort or degree of heat stress	2016	2010	Intelligent Buildings International	8	4		195	214	19	11	10.1080/17508975.2015.1011071	https://www.scopus.com/inward/record.uri?eid=2-s2.0-84923290547&doi=10.1080%2f17508975.2015.1011071&partnerID=40&md5=9a8bf81ad366e061b157d56f07cc82d1	Occupation							none	not considered		i	This article presents an overview of different research and researchers’ attempts to derive a mathematical relationship between the performance loss and the thermal (dis)comfort of working people expressed in the mean temperature sensation. The goal of this article and research is to present a single computer model and manageable design tool for a variety of disciplines that is mechanical enginee…	cognitive studies mathematical modelling performance thermal comfort workplace	Architectural design Design Mathematical models Office buildings Thermal comfort Thermal stress Building simulation model cognitive studies Employee performance Mathematical Performance Mathematical relationship performance Wet bulb globe temperature indices workplace building environmental stress indoor air model validation numerical model performance assessment research work temperature effect …	Article	Final		Scopus	2-s2.0-84923290547
Dehghan H. Habibi E. Khodarahmi B. Hosseinali Yousefi H.A. Hasanzadeh A.	Dehghan Habibollah (55538492900) Habibi Ehsanollah (24780345100) Khodarahmi B. (55617579800) Hosseinali Yousefi H.A. (58009365900) Hasanzadeh Akbar (24174215400)	55538492900 24780345100 55617579800 58009365900 24174215400	The relationship between observational - perceptual heat strain evaluation method and environmental/physiological indices in warm workplace	2013	2010	Pakistan Journal of Medical Sciences	29	1 SUPPL.		358	362	4	11	10.12669/pjms.291(Suppl).3534	https://www.scopus.com/inward/record.uri?eid=2-s2.0-84874704016&doi=10.12669%2fpjms.291%28Suppl%29.3534&partnerID=40&md5=4d7d91f7a301c8c6a5d7ef1ee3975ace	Occupation							none	not considered			Objective: Heat stress is a hazard common in the industries. Several indices are used to evaluate heat stress. But most of the indices need expensive instruments especially in developing countries. The purpose of this research was to determine validation of an observational - perceptual method as heat strain Score Index (HSSI) in warm conditions. Methodology: This research was performed on 145 he…	Heat strain Heat strain score index Physiological strain index Wet bulb globe temperature	adult article controlled study fetus electrocardiography heart rate Heat Strain Score Index heat stress human human experiment intermethod comparison mouth temperature normal human observational method Physiological Strain Index risk factor scoring system screening test Wet Bulb Globe Temperature Index workplace	Article	Final	All Open Access Gold Open Access	Scopus	2-s2.0-84874704016
Soler R. Echegaray M. Rivera M.A.	Soler Reynaldo (7005803922) Echegaray Marcos (6603082091) Rivera Miguel A. (7202780491)	7005803922 6603082091 7202780491	Thermal responses and body fluid balance of competitive male swimmers during a training session	2003	2000	Journal of Strength and Conditioning Research	17	2		362	367	5	11	10.1519/1533-4287(2003)017<0362:TRABFB>2.0.CO 2	https://www.scopus.com/inward/record.uri?eid=2-s2.0-0038203210&doi=10.1519%2f1533-4287%282003%29017%3c0362%3aTRABFB%3e2.0.CO%3b2&partnerID=40&md5=75291dcbe6f7321dca94048af3d42c7a	Athletics		Adult	Male	26	33		trained	w	Swimmers		Thermoregulatory and body fluid balance (BFB) responses of competitive swimmers were studied during a typical interval training session under natural field conditions. Subjects were 9 males (18.0 ± 1.7 years V̇O2max = 3.8 ± 0.9 L·min -1) who covered 9 000 m in 180 minutes in an outdoor pool (mean water temperature = 26.8 ± 0.3°C mean wet bulb globe temperature = 29.8 ± 2.8°C). Mean body weight (B…	Field training environment Heat acclimatized Sweat rate	Acclimatization Adolescent Adult Analysis of Variance Body Temperature Regulation Homeostasis Humans Male Physical Education and Training Physical Endurance Probability Sampling Studies Swimming Time Factors Water-Electrolyte Balance oxygen water adolescent adult article body fluid body weight competition dehydration environmental factor fluid balance human human experiment male normal human oxyg…	Article	Final		Scopus	2-s2.0-0038203210
Moran D.S. Laor A. Heled Y. Pandolf K.B. Matthew W.T. Gonzalez R.R.	Moran D.S. (7102227999) Laor A. (7005904573) Heled Y. (6701472015) Pandolf K.B. (7006234742) Matthew W.T. (7004624775) Gonzalez R.R. (7403455485)	7102227999 7005904573 6701472015 7006234742 7004624775 7403455485	Evaluation and refinement of the environmental stress index for different climatic conditions	2003	2000	Journal of Basic and Clinical Physiology and Pharmacology	14	1		1	16	15	11	10.1515/JBCPP.2003.14.1.1	https://www.scopus.com/inward/record.uri?eid=2-s2.0-0141952883&doi=10.1515%2fJBCPP.2003.14.1.1&partnerID=40&md5=2414f979af348402f9635ec9f0c01e31	Meteorology											The purpose of this study was to evaluate the recently constructed environmental stress index (ESI) for a large database comprising various climatic conditions. Data analysis of measurements from 19 locations revealed a high correlation between ESI and the wet bulb globe temperature (WBGT) index for each database. Validity from statistical analysis including optimization procedures slightly chang…	heat-stress indices relative humidity solar radiation	Acclimatization Algorithms Body Temperature Regulation Climate Databases Factual Environment Heat Humans Humidity Radiation Monitoring Stress Temperature Temperature Sense Time Factors article climate data base environmental stress index environmental temperature heat stress humidity solar radiation statistical analysis stress wet bulb globe temperature	Article	Final		Scopus	2-s2.0-0141952883
Beckett W.S. Davis J.E. Vroman N. Nadig R. Fortney S.	Beckett William S. (57190088213) Davis John E. (55889664300) Vroman Neil (6603615178) Nadig Robert (57213087328) Fortney Suzanne (7003785171)	57190088213 55889664300 6603615178 57213087328 7003785171	Heat stress associated with the use of vapor-barrier garments	1986	1980	Journal of Occupational Medicine	28	6		411	414	3	11	10.1097/00043764-198606000-00006	https://www.scopus.com/inward/record.uri?eid=2-s2.0-0022443524&doi=10.1097%2f00043764-198606000-00006&partnerID=40&md5=e64e9e7f826b5dec5969a9870930e600	Physiology		Young Adult	Male	29.4	29.4		none	not considered	Asbestos Worker	i	Use of personal protective devices in the workplace while intended to diminish risk of injury may in some cases increase personal risk from environmental hazards. A case of a juvenile diabetic with complaints of near syncope while working in a plastics laminating process is analyzed. Although his symptoms might be attributed to a variety of causes they were traced to the effects of heat stress re…		Adult Diabetes Mellitus Type 1 Diagnosis Differential Heat Exhaustion Humans Male Occupational Diseases Protective Clothing United States Volatilization adult asbestos industry body temperature cardiovascular system clinical article clothing diabetes mellitus diagnosis endocrine system etiology heat stress human human experiment nervous system normal value priority journal protective equipment sy…	Article	Final		Scopus	2-s2.0-0022443524
Drechsler-Parks D.M. Bedi J.F. Horvath S.M.	Drechsler-Parks D.M. (6601987285) Bedi J.F. (7004987023) Horvath S.M. (36870723900)	6601987285 7004987023 36870723900	Interaction of peroxyacetyl nitrate and ozone on pulmonary functions	1984	1980	American Review of Respiratory Disease	130	6		1033	1037	4	11		https://www.scopus.com/inward/record.uri?eid=2-s2.0-0021687762&partnerID=40&md5=e21c7cab25024670af7f808bbdc0959c	Physiology		Adult	Male	20	20		none	not considered	Physiology		The metabolic and pulmonary function effects were investigated in 10 nonsmoking young adult men who were exposed for 2 h (20° C (wet-bulb globe temperature) (WBGT) to 4 conditions: (1) filtered air (FA) (2) 0.30 ppm peroxyacetyl nitrate (PAN) (3) 0.45 ppm ozone (O3) and (4) 0.45 ppm O3 + 0.30 ppm PAN (PAN/O3). The subjects alternated 15-min periods of rest and 20-min periods of bicycle ergometer …		Acetic Acids Adolescent Adult Drug Interactions Exertion Forced Expiratory Volume Human Lung Male Maximal Midexpiratory Flow Rate Oxygen Consumption Ozone Peracetic Acid Respiratory Function Tests Support Non-U.S. Gov't Tidal Volume Time Factors Total Lung Capacity Vital Capacity ozone breathing rate diagnosis exercise test human human experiment interaction intoxication lung function normal huma…	Article	Final		Scopus	2-s2.0-0021687762
Malchaire J.B.	Malchaire J.B. (7005695019)	7005695019	Evaluation of natural wet bulb and wet globe thermometers	1976	1970	Annals of Occupational Hygiene	19	45019		251	258	7	11	10.1093/annhyg/19.3-4.251	https://www.scopus.com/inward/record.uri?eid=2-s2.0-0017061026&doi=10.1093%2fannhyg%2f19.3-4.251&partnerID=40&md5=0839c425cdcd32bef4fb534497b19b45	Meteorology										o	A comparison of natural wet bulb and wet globe thermometers as used in industry showed that a priori insignificant design parameters may influence the readings considerably. Detailed specifications are given for the natural wet bulb thermometer. Models are presented describing the way the two thermometers integrate the primary environmental parameters: dry and wet bulb temperature air speed and m…		Comparative Study Evaluation Studies Thermometers climate industrial hygiene medical instrumentation methodology thermometer	Article	Final		Scopus	2-s2.0-0017061026
Mantzios K. Ioannou L.G. Panagiotaki Z.O.E. Ziaka S. Périard J.D. Racinais S. Nybo L. Flouris A.D.	Mantzios Konstantinos (57204391194) Ioannou Leonidas G. (57204396679) Panagiotaki Z.O.E. (57222359374) Ziaka Styliani (57411091000) Périard Julien D. (6507277041) Racinais Sébastien (23036514000) Nybo Lars (6701485434) Flouris Andreas D. (8446310300)	57204391194 57204396679 57222359374 57411091000 6507277041 23036514000 6701485434 8446310300	Effects of Weather Parameters on Endurance Running Performance: Discipline-specific Analysis of 1258 Races	2022	2020	Medicine and Science in Sports and Exercise	54	1		153	161	8	10	10.1249/MSS.0000000000002769	https://www.scopus.com/inward/record.uri?eid=2-s2.0-85122771198&doi=10.1249%2fMSS.0000000000002769&partnerID=40&md5=2ba673f03f2953d1d1b84414b3ab33bc	Athletics		Adult					trained	not considered	Marathon	o	Introduction This study evaluated how single or combinations of weather parameters (temperature humidity wind speed and solar load) affect peak performance during endurance running events and identified which events are most vulnerable to varying weather conditions. Methods Results for the marathon 50-km racewalking 20-km racewalking and 10 000- 5000- and 3000-m steeplechase were obtained from th…	COLD COMPETITION HEAT MARATHON OLYMPICS RACE	Athletic Performance Humans Running Weather air temperature article athlete athletics cold stress competition decision tree endurance extreme hot weather human humidity machine learning mitigation racewalking running weather wind speed athletic performance physiology running	Article	Final	All Open Access Green Open Access	Scopus	2-s2.0-85122771198
Racinais S. Alhammoud M. Nasir N. Bahr R.	Racinais Sebastien (23036514000) Alhammoud Marine (55853979900) Nasir Nada (57219666383) Bahr Roald (7102647460)	23036514000 55853979900 57219666383 7102647460	Epidemiology and risk factors for heat illness: 11 years of Heat Stress Monitoring Programme data from the FIVB Beach Volleyball World Tour	2021	2020	British Journal of Sports Medicine	55	15		831	835	4	10	10.1136/bjsports-2020-103048	https://www.scopus.com/inward/record.uri?eid=2-s2.0-85094681668&doi=10.1136%2fbjsports-2020-103048&partnerID=40&md5=c5d09558bd101b42fd5cdd7900d10826	Athletics		Adult					trained	not considered	Volleyball	o	Objectives To analyse 11 years of FIVB heat stress-monitoring data to determine the relative influence of the different environmental parameters in increasing the likelihood of a heat-related medical time-out (MTOheat). Methods A total of 8530 matches were recorded. The referee measured air temperature black globe temperature relative humidity and wet-bulb globe temperature (WBGT) before the matc…	elite performance exertional heat stress heat acclimatisation thermoregulation volleyball	Air Athletes Climate Diarrhea Female Gastroenteritis Heat Stress Disorders Hot Temperature Humans Humidity Incidence Male Principal Component Analysis Risk Factors Sex Factors Time Factors Volleyball air adverse event athlete climate diarrhea female gastroenteritis heat heat injury human humidity incidence male principal component analysis risk factor sex factor time factor volleyball	Article	Final		Scopus	2-s2.0-85094681668
Yang Y. Chan A.P.-C.	Yang Yang (56443075500) Chan Albert Ping-Chuen (56844258500)	56443075500 56844258500	Role of work uniform in alleviating perceptual strain among construction workers	2017	2010	Industrial Health	55	1		76	86	10	10	10.2486/indhealth.2016-0023	https://www.scopus.com/inward/record.uri?eid=2-s2.0-85011829451&doi=10.2486%2findhealth.2016-0023&partnerID=40&md5=6c430326bdd92c4f3c3c25a888d717ad	Occupation		Adult					climate	light	Construction	o	This study aims to examine the benefits of wearing a new construction work uniform in real-work settings. A field experiment with a randomized assignment of an intervention group to a newly designed uniform and a control group to a commercially available trade uniform was executed. A total of 568 sets of physical physiological perceptual and microclimatological data were obtained. A linear mixed-…	Construction workers Field experiment Intervention Linear mixed-effects model Perceptual strain index	Clothing Facility Design and Construction Female Heat Stress Disorders Humans Linear Models Male Occupational Health Young Adult clothing construction work and architectural phenomena controlled study female Heat Stress Disorders human male occupational health randomized controlled trial statistical model young adult	Article	Final	All Open Access Bronze Open Access Green Open Access	Scopus	2-s2.0-85011829451
Costello J.T. Stewart K.L. Stewart I.B.	Costello Joseph T. (36090945400) Stewart Kelly L. (24377165500) Stewart Ian B. (35273668600)	36090945400 24377165500 35273668600	Inside the 'Hurt Locker': The Combined Effects of Explosive Ordnance Disposal and Chemical Protective Clothing on Physiological Tolerance Time in Extreme Environments	2014	2010	Annals of Occupational Hygiene	59	7		922	931	9	10	10.1093/annhyg/mev029	https://www.scopus.com/inward/record.uri?eid=2-s2.0-84939609489&doi=10.1093%2fannhyg%2fmev029&partnerID=40&md5=25afe3d8aab6c1a23bd4a8f84029ee55	Occupation			Male	21	37		climate	protective clothing	Physiology	o	Background: Explosive ordnance disposal (EOD) technicians are often required to wear specialized clothing combinations that not only protect against the risk of explosion but also potential chemical contamination. This heavy (>35kg) and encapsulating ensemble is likely to increase physiological strain by increasing metabolic heat production and impairing heat dissipation. This study investigated …	Core temperature Heat strain Military Personal protective equipment Thermoregulation Thermoregulation Uncompensable heat stress	Adult Body Temperature Regulation Environment Fatigue Heart Rate Hot Temperature Humans Male Occupational Exposure Physical Exertion Protective Clothing Protective Devices Young Adult Explosives Heart Ordnance Core temperature Heat strains Heat stress Military Personal protective equipment Thermoregulation adult adverse effects environment exercise fatigue heart rate heat human male occupational …	Article	Final	All Open Access Green Open Access	Scopus	2-s2.0-84939609489
Sakoi T. Mochida T.	Sakoi Tomonori (16679324200) Mochida Tohru (7005833257)	16679324200 7005833257	Concept of the equivalent wet bulb globe temperature index forindicating safe thermal occupational environments	2013	2010	Building and Environment	67			167	178	11	10	10.1016/j.buildenv.2013.05.015	https://www.scopus.com/inward/record.uri?eid=2-s2.0-84879481025&doi=10.1016%2fj.buildenv.2013.05.015&partnerID=40&md5=adfe47c30de99881285a1107eb766372	Occupation							none	not considered			We propose the concept of the equivalent wet bulb globe temperature (eWBGT) index which requires no adjustment procedures to indicate the upper limit of safe thermal occupational environments in various conditions. We clarify that the original wet bulb globe temperature (WBGT) is an index that expresses the heat storage rate of the human body (S) in its standard condition for acclimatized workers…	Heat balance equation Heat stress Thermal index Thermal insulation Vapor permeability index Web bulb globe temperature	Air Heat storage Hydrostatic pressure Specific heat Thermal insulation Thermal stress Water vapor Heat balance equations Heat stress Occupational environment Standard conditions Thermal index Vapor permeability Wet bulb globe temperature indices Wet-bulb globe temperatures air temperature equation heat balance heat transfer insulation permeability vapor pressure water vapor Hosiery manufacture	Article	Final		Scopus	2-s2.0-84879481025
O'Neal E.K. Poulos S.P. Wingo J.E. Richardson M.T. Bishop P.A.	O'Neal Eric K. (31967822500) Poulos Sylvia P. (7003326779) Wingo Jonathan E. (8080314800) Richardson Mark T. (35275904300) Bishop Phillip A. (7201938882)	31967822500 7003326779 8080314800 35275904300 7201938882	Post-prandial carbohydrate ingestion during 1-h of moderate-intensity intermittent cycling does not improve mood perceived exertion or subsequent power output in recreationally-active exercisers	2013	2010	Journal of the International Society of Sports Nutrition	10		4				10	10.1186/1550-2783-10-4	https://www.scopus.com/inward/record.uri?eid=2-s2.0-84872685176&doi=10.1186%2f1550-2783-10-4&partnerID=40&md5=fbfb1cf4a9ce757243e0016d91f64a80	Physiology		Adult	Both	25	25		trained	cool	Cycling	o	Background: This study compared the effects of ingesting water (W) a flavored carbohydrate-electrolyte (CE) or a flavored non-caloric electrolyte (NCE) beverage on mood ratings of perceived exertion (RPE) and sprint power during cycling in recreational exercisers.Methods: Men (n = 23) and women (n = 13) consumed a 24-h standardized diet and reported 2-4 h post-prandial for all test sessions. Afte…	Non-caloric POMS Pre-exercise meal Recreational exercise RPE Sport beverage		Article	Final	All Open Access Gold Open Access Green Open Access	Scopus	2-s2.0-84872685176
Stewart I.B. Hunt A.P.	Stewart Ian B. (35273668600) Hunt Andrew P. (25937210300)	35273668600 25937210300	Negligible heat strain in armored vehicle officers wearing personal body armor	2011	2010	Journal of Occupational Medicine and Toxicology	6	1	22				10	10.1186/1745-6673-6-22	https://www.scopus.com/inward/record.uri?eid=2-s2.0-79960870549&doi=10.1186%2f1745-6673-6-22&partnerID=40&md5=92185c845daab170a16f598cd93fb4f6	Occupation		Adult	Male	30	30		climate	protective clothing	Drivers	i	Objectives. This study evaluated the heat strain experienced by armored vehicle officers (AVOs) wearing personal body armor (PBA) in a sub-tropical climate. Methods. Twelve male AVOs aged 35-58 years undertook an eight hour shift while wearing PBA. Heart rate and core temperature were monitored continuously. Urine specific gravity (USG) was measured before and after and with any urination during …		adult article body armor core temperature dehydration heart rate heat human male micturition police relative density tropic climate	Article	Final	All Open Access Gold Open Access Green Open Access	Scopus	2-s2.0-79960870549
Brake D.J.R.	Brake D.J. Rick (7004537655)	7004537655	Calculation of the natural (unventilated) wet bulb temperature psychrometric dry bulb temperature and wet bulb globe temperature from standard psychrometric measurements	2001	2000	Journal of the Mine Ventilation Society of South Africa	54	4		108	112	4	10		https://www.scopus.com/inward/record.uri?eid=2-s2.0-0035494533&partnerID=40&md5=74d06e51812384e56d29fa5f65d2542c	Meteorology											A method and equations are presented to allow calculation of the natural wet bulb temperature (WBn) psychrometric dry bulb temperature (DBn) and wet bulb globe temperature (WBGT) from standard psychrometric measurements of unshielded aspirated wet bulb temperature (WBa) unshielded aspirated dry bulb temperature (DBa) and globe temperature (GT).		Heat radiation Measurements Numerical methods Psychrometers Temperature Aspirated wet bulb temperature Psychometric dry bulb temperature Unshielded aspirated dry bulb temperature Wet bulb globe temperature Wet bulb temperature Mine ventilation	Article	Final		Scopus	2-s2.0-0035494533
Singh R. Sirisinghe R.G.	Singh R. (7407267366) Sirisinghe R.G. (6603225940)	7407267366 6603225940	Haematological and plasma electrolyte changes after long distance running in high heat and humidity	1999	1990	Singapore Medical Journal	40	2		84	87	3	10		https://www.scopus.com/inward/record.uri?eid=2-s2.0-0033071760&partnerID=40&md5=2dd938bd42e28fea1a11f2dfa6865945	Athletics		Adult					trained	not considered	Athlete		Aim of Study: To investigate the acute effects of an 18 km run on the haematological and plasma electrolyte parameters in recreational runners under conditions of high temperatures and humidity. Method: Haematological and electrolyte parameters changes were measured in 21 acclimatised recreational runners before and after an 18 km run in environmental temperatures and relative humidity of 27.1 ± …	Biochemical changes Haematological changes Long-distance running Peripheral blood profile Rectal temperatures	Adult Blood Physiology Body Temperature Female Homeostasis Humans Male Middle Aged Running Tropical Climate Water-Electrolyte Balance adult article body temperature electrolyte balance female functions of the hemic lymphatic and reticuloendothelial systems homeostasis human male middle aged physiology running tropic climate	Article	Final		Scopus	2-s2.0-0033071760
Glass S.C. Knowlton R.G. Becque M.D.	Glass Stephen C. (7006693797) Knowlton Ronald G. (35476098500) Becque M.Daniel (6602505164)	7006693797 35476098500 6602505164	Perception of effort during high-intensity exercise at low moderate and high wet bulb globe temperatures	1994	1990	European Journal of Applied Physiology and Occupational Physiology	68	6		519	524	5	10	10.1007/BF00599523	https://www.scopus.com/inward/record.uri?eid=2-s2.0-0028341826&doi=10.1007%2fBF00599523&partnerID=40&md5=81d77790389d7e41aca39c60ebc43450	Physiology		Adult	Both	14.7	27.4		none	not considered	Physiology		The purpose of this study was to determine the effect of low moderate and high wet bulb globe temperatures (Twbg) on cardiovascular variables and ratings of perceived exertion (RPE) during moderately prolonged high-intensity exercise. Six subjects [four men and two women mean (SD) age 22.0 (1.2) years maximum oxygen consumption ({ie519-1}) 51.0 (8.4) ml · kg-1 · min-1] completed 30 min of exercis…	Cycle ergometer exercise Exercise prescription Ratings of perceived exertion Wet bulb globe temperature	Adult Blood Pressure Comparative Study Exercise Test Exertion Female Heart Rate Human Lactates Lactic Acid Male Oxygen Consumption Perception Respiration Skin Temperature Temperature lactic acid oxygen adult article bicycle ergometry environmental temperature exercise exercise test female heart rate high temperature human human experiment lactate blood level low temperature male oxygen consumptio…	Article	Final		Scopus	2-s2.0-0028341826
Kerstein M. Hubbard R. Mager M. Connelly J.	Kerstein M. (35495128100) Hubbard R. (7202298773) Mager M. (7005474548) Connelly J. (7101698766)	35495128100 7202298773 7005474548 7101698766	Heat-related problems in the desert: The environment can be an enemy	1984	1980	Military Medicine	149	12		650	656	6	10	10.1093/milmed/149.12.650	https://www.scopus.com/inward/record.uri?eid=2-s2.0-0021672914&doi=10.1093%2fmilmed%2f149.12.650&partnerID=40&md5=9fd4ef14d72703610ad9b4bc75f6fbef	Occupation		Adult	Both				none	not considered	Military	o	A review of heat casualties during a reserve military exercise in the desert identified 110 cases of heat exhaustion and 176 cases of heat-related injuries (headaches cramps/nausea nosebleeds eye irritations) among 6 010 men and women. Pre-exercise education written guidelines and the Botsball (a device to measure the wet bulb globe temperature) helped to lower the number of heat-related problems…		lead adult cardiovascular system controlled study desert epistaxis etiology exercise headache heat stroke human military medicine muscle muscle spasm nervous system sex difference soldier	Article	Final		Scopus	2-s2.0-0021672914
Mutchler J.E. Malzahn D.D. Janet L.V. Soule R.D.	Mutchler John E. (36840850800) Malzahn Delno D. (7003605191) Janet L.Vecchio (56962679400) Soule Robert D. (6701757172)	36840850800 7003605191 56962679400 6701757172	An improved method for monitoring heat stress levels in the workplace	1976	1970	American Industrial Hygiene Association Journal	37	3		151	164	13	10	10.1080/0002889768507438	https://www.scopus.com/inward/record.uri?eid=2-s2.0-0017262396&doi=10.1080%2f0002889768507438&partnerID=40&md5=6e3683a47ac345801c70ef03d7edacfe	Meteorology		Adult							Workers	o	Studies in 15 industries revealed characteristic empirical relationships between workplace environmental conditions and outside weather conditions. These relationships expressed in the form of predictive models for Wet Bulb Globe Temperature can be used to estimate WBGT from weather forecasts weather reports or current meteorological measurements. © 1976 American Industrial Hygiene Association Jo…		Environmental Exposure Geography Heat Exhaustion Human Humidity Maximum Allowable Concentration Methods Models Theoretical Occupational Medicine Regression Analysis Statistics Sunlight Support U.S. Gov't Non-P.H.S. Temperature United States Weather Wind heat stress industry methodology monitoring work environment	Article	Final		Scopus	2-s2.0-0017262396
Foster J. Smallcombe J.W. Hodder S. Jay O. Flouris A.D. Nybo L. Havenith G.	Foster Josh (55896984600) Smallcombe James W. (57193752316) Hodder Simon (7003521150) Jay Ollie (6508268621) Flouris Andreas D. (8446310300) Nybo Lars (6701485434) Havenith George (7004613724)	55896984600 57193752316 7003521150 6508268621 8446310300 6701485434 7004613724	Quantifying the impact of heat on human physical work capacity part III: the impact of solar radiation varies with air temperature humidity and clothing coverage	2022	2020	International Journal of Biometeorology	66	1		175	188	13	9	10.1007/s00484-021-02205-x	https://www.scopus.com/inward/record.uri?eid=2-s2.0-85118213071&doi=10.1007%2fs00484-021-02205-x&partnerID=40&md5=713d539c3e70a318a3318031fa306b62	Physiology		Young Adult	Male				none	not considered	Physiology	o	Heat stress decreases human physical work capacity (PWC) but the extent to which solar radiation (SOLAR) compounds this response is not well understood. This study empirically quantified how SOLAR impacts PWC in the heat considering wide but controlled variations in air temperature humidity and clothing coverage. We also provide correction equations so PWC can be quantified outdoors using heat st…	Heat stress Labor capacity Performance Sunlight UTCI WBGT	Clothing Heat Stress Disorders Hot Temperature Humans Humidity Male Skin Temperature Temperature Young Adult clothing heat heat injury human humidity male skin temperature temperature young adult	Article	Final	All Open Access Green Open Access Hybrid Gold Open Access	Scopus	2-s2.0-85118213071
Foster J. Smallcombe J.W. Hodder S.G. Jay O. Flouris A.D. Morris N.B. Nybo L. Havenith G.	Foster Josh (55896984600) Smallcombe James W. (57193752316) Hodder Simon G. (7003521150) Jay Ollie (6508268621) Flouris Andreas D. (8446310300) Morris Nathan B. (55263452800) Nybo Lars (6701485434) Havenith George (7004613724)	55896984600 57193752316 7003521150 6508268621 8446310300 55263452800 6701485434 7004613724	Aerobic fitness as a parameter of importance for labour loss in the heat	2021	2020	Journal of Science and Medicine in Sport	24	8		824	830	6	9	10.1016/j.jsams.2021.05.002	https://www.scopus.com/inward/record.uri?eid=2-s2.0-85108186063&doi=10.1016%2fj.jsams.2021.05.002&partnerID=40&md5=aa13a268236524f6f5456b3adcfa07a9	Athletics		Young Adult	Male	12	40		none	not considered	Physiology		Objectives: To derive an empirical model for the impact of aerobic fitness (maximal oxygen consumption V̇O2max in mL∙kg−1∙min−1) on physical work capacity (PWC) in the heat. Design: Prospective repeated measures. Methods: Total work completed during 1 h of treadmill walking at a fixed heart rate of 130 b∙min−1 was assessed in 19 young adult males across a variety of warm and hot climate types cha…	Climate change Fitness Heat Performance Productivity Work	Acclimatization Adult Body Temperature Regulation Energy Metabolism Exercise Test Exercise Tolerance Heart Rate Heat-Shock Response Hot Temperature Humans Male Oxygen Consumption Physical Fitness Prospective Studies Work Capacity Evaluation Young Adult adult aerobic capacity aerobic fitness Article body temperature controlled study energy expenditure fitness heart rate heat human human experiment…	Article	Final	All Open Access Green Open Access	Scopus	2-s2.0-85108186063
Venugopal V. Latha P.K. Shanmugam R. Krishnamoorthy M. Omprashanth R. Lennqvist R. Johnson P.	Venugopal Vidhya (7102019763) Latha P.K. (57210663782) Shanmugam Rekha (57254166000) Krishnamoorthy Manikandan (57210372697) Omprashanth R. (57218800686) Lennqvist Robin (57218802483) Johnson Priscilla (56390609500)	7102019763 57210663782 57254166000 57210372697 57218800686 57218802483 56390609500	Epidemiological evidence from south Indian working population—the heat exposures and health linkage	2021	2020	Journal of Exposure Science and Environmental Epidemiology	31	1		177	186	9	9	10.1038/s41370-020-00261-w	https://www.scopus.com/inward/record.uri?eid=2-s2.0-85090306326&doi=10.1038%2fs41370-020-00261-w&partnerID=40&md5=147244736eaf376487d8e2a5ab6b9532	Physiology		Adult		26	31		climate	not considered	Workers	i	Changing climate and rising temperatures are predicted to affect millions of workers due to heat stress risks especially in tropical settings. We used a cross-sectional study design to profile the heat exposures of ~1500 workers from eight-industrial sectors using a QuesTemp wet bulb globe temperature (WBGT) monitor quantified the heat-strain indicators viz. rise in Core Body Temperature (CBT) Sw…	Climate change Dehydration Kidney function Occupational heat stress Physiological heat strain Workload	Cross-Sectional Studies Heat Stress Disorders Hot Temperature Humans Occupational Exposure cross-sectional study heat heat injury human occupational exposure	Article	Final		Scopus	2-s2.0-85090306326
Ueno S. Ikeda K. Tai T.	Ueno Satoru (35238867900) Ikeda Koichi (7404891638) Tai Tetsuo (56010302400)	35238867900 7404891638 56010302400	Metabolic rate prediction in young and old men by heart rate ambient temperature weight and body fat percentage	2014	2010	Journal of Occupational Health	56	6		519	525	6	9	10.1539/joh.14-0063-BR	https://www.scopus.com/inward/record.uri?eid=2-s2.0-84920066681&doi=10.1539%2fjoh.14-0063-BR&partnerID=40&md5=78523a50f6c1ac94f1d5df4d491220b9	Physiology		Many	Male				none	not considered	Workers		Objectives: An estimation of metabolic rate (MR) is needed to determine wet-bulb globe temperature (WBGT) reference values in order to reduce heat strain in physical workers. The aim of this study was to develop MR prediction equation for younger and older men in hot working environments. Methods: We measured the MR and heart rate (HR) of both younger and older men at ambient temperatures (Ta) of…	Age Ambient temperature Heart rate Metabolic rate WBGT	Adipose Tissue Age Factors Body Temperature Body Weight Exercise Test Heart Rate Heat Stress Disorders Hot Temperature Humans Male Middle Aged Multivariate Analysis Occupational Diseases Occupational Exposure Rectum Reference Standards Seasons Stress Physiological Students Workplace Young Adult adipose tissue adverse effects age body temperature body weight exercise test heart rate heat Heat Stre…	Article	Final	All Open Access Bronze Open Access	Scopus	2-s2.0-84920066681
Wright H.E. McLellan T.M. Stapleton J.M. Hardcastle S.G. Kenny G.P.	Wright Heather E. (24459752600) McLellan Tom M. (16453624200) Stapleton Jill M. (36466974700) Hardcastle Stephen G. (35886507100) Kenny Glen P. (7201620912)	24459752600 16453624200 36466974700 35886507100 7201620912	Cortisol and interleukin-6 responses during intermittent exercise in two different hot environments with equivalent WBGT	2012	2010	Journal of Occupational and Environmental Hygiene	9	4		269	279	10	9	10.1080/15459624.2012.666467	https://www.scopus.com/inward/record.uri?eid=2-s2.0-84859954746&doi=10.1080%2f15459624.2012.666467&partnerID=40&md5=d046f61a8b92f4fa6cc8de8ea96430ce	Physiology		Adult		29	29		none	not considered	Physiology		Blood marker concentrations such as cortisol (COR) and interleukin (IL)-6 are commonly used to evaluate the physiological strain associated with work in the heat. It is unclear however if hot environments of an equivalent thermal stress as defined by a similar wet bulb globe temperature (WBGT) result in similar response patterns. This study examined markers of neuroendocrine (COR) and immune (IL-…	body heat content calorimetry core temperature heat stress neuroendocrine and immune responses work	Adult Analysis of Variance Biological Markers Blood Proteins Body Temperature Calorimetry Heart Rate Hot Temperature Humans Humidity Hydrocortisone Interleukin-6 Male Physical Exertion Plasma Volume Stress Physiological Work Young Adult biological marker hydrocortisone interleukin 6 plasma protein adult analysis of variance article blood body temperature calorimetry exercise heart rate heat human…	Article	Final		Scopus	2-s2.0-84859954746
Inaba R. Kurokawa J. Mirbod S.M.	Inaba Ryoichi (7004449783) Kurokawa Junichi (55046514100) Mirbod Seyed Mohammad (7003843767)	7004449783 55046514100 7003843767	Comparison of subjective symptoms and cold prevention measures in winter between traffic control workers and construction workers in Japan	2009	2000	Industrial Health	47	3		283	291	8	9	10.2486/indhealth.47.283	https://www.scopus.com/inward/record.uri?eid=2-s2.0-68549099583&doi=10.2486%2findhealth.47.283&partnerID=40&md5=caaa7f5e307a45ce165d27661a99286f	Occupation		Adult	Male				climate	not considered	Workers	o	To help making comfortable workplaces and to prevent health disorders induced by the exposure to moderate cold in two different groups of out-door workers we conducted a survey to compare subjective symptoms and cold prevention measures in winter between traffic control workers and construction workers. The subjects of this study were 98 male traffic control workers and 149 male workers engaged i…	Construction Moderate cold Out-door work Subjective symptom Windchill index Winter	Adult Aged Automobiles Cold Temperature Facility Design and Construction Humans Hypothermia Japan Middle Aged Occupational Exposure Protective Clothing Questionnaires Seasons Wind Young Adult abdominal disease abdominal pain adult anorexia arm arm pain article backache building calculation career chill cold cold exposure cold injury cold sensation comparative study constipation construction work …	Article	Final	All Open Access Bronze Open Access	Scopus	2-s2.0-68549099583
Vangelova K. Deyanov Ch. Velkova D. Ivanova M. Stanchev V.	Vangelova K. (35615470900) Deyanov Ch. (36943967300) Velkova D. (22837146500) Ivanova M. (57197053828) Stanchev V. (6602897283)	35615470900 36943967300 22837146500 57197053828 6602897283	The effect of heat exposure on cortisol and catecholamine excretion rates in workers in glass manufacturing unit	2002	2000	Central European Journal of Public Health	10	4		149	152	3	9		https://www.scopus.com/inward/record.uri?eid=2-s2.0-0036906722&partnerID=40&md5=13e6ad29b6b6d43bd0a61589047d1401	Occupation		Adult					climate	not considered	Glass	i	The aim of the investigation was to study the effect of long term repeated heat exposure on the excretion rates of stress hormones of workers in glass manufacturing unit. Sixteen operators exposed to heat were studied during the hot period and compared to a control group of 16 subjects working in the same manufacturing unit. Both groups had moderate work load. The microclimate components and the …	Heat stress Occupational exposure Psychosocial factors Stress hormones	Adult Analysis of Variance Bulgaria Epinephrine Glass Heart Rate Heat Heat Stress Disorders Humans Hydrocortisone Industry Norepinephrine Occupational Exposure Temperature Workload Workplace adrenalin catecholamine hydrocortisone noradrenalin adult article catecholamine release clinical article controlled study glass industry heat stress human occupational exposure occupational hazard psychosocia…	Article	Final		Scopus	2-s2.0-0036906722
Green J.M. Clapp A.J. Gu D.L. Bishop P.A.	Green J.M. (35373045300) Clapp A.J. (7003880910) Gu D.L. (57654339400) Bishop P.A. (7201938882)	35373045300 7003880910 57654339400 7201938882	Prediction of rectal temperature by the questemp II personal heat strain monitor under low and moderate heat stress	1999	1990	American Industrial Hygiene Association Journal	60	6		801	806	5	9	10.1080/00028899908984505	https://www.scopus.com/inward/record.uri?eid=2-s2.0-0033397881&doi=10.1080%2f00028899908984505&partnerID=40&md5=78c012ed455b85343a5fc2866908bca7	Physiology		Adult		18	27		none	not considered	Workers		This study assessed the use of aural canal temperature measured with the Questemp II personal heat strain monitor (Tq) relative to rectal temperature (Tre) during simulated industrial work in three different wet bulb globe temperatures (WBGT). Sixteen subjects performed walking and arm curl exercise at a rate of 300 kcal/hour for 4 hours while wearing Saranex® protective coveralls in 18 23 and 27…	Ear canal temperature Personal heat strain monitor Protective clothing	adult article auditory canal exercise heat stress human human experiment male monitor prediction protective clothing rectum temperature simulation	Article	Final		Scopus	2-s2.0-0033397881
Reneau P.D. Bishop P.A. Ashley C.D.	Reneau Paul D. (6602808212) Bishop Phillip A. (7201938882) Ashley Candi D. (7103287959)	6602808212 7201938882 7103287959	Comparison of a military chemical suit and an industrial usage vapor barrier suit across two thermal environments	1997	1990	American Industrial Hygiene Association Journal	58	9		646	649	3	9	10.1080/15428119791012432	https://www.scopus.com/inward/record.uri?eid=2-s2.0-0030758325&doi=10.1080%2f15428119791012432&partnerID=40&md5=e20456f0364e7e6d2441c0ea8835a57f	Occupation		Adult	Male	18	26		none	protective clothing	Physiology		This study compared physiological responses to wearing military chemical protective clothing (MPC) and industrial vapor barrier protective clothing (IPC) across two thermal environments to determine the application of the MPC research toward IPC use. Ten males wore each ensemble in a wet bulb globe temperature (WBGT) = 18 and a 26°C environment for four test sessions. Each test session consisted …	Protective clothing	adult army article gas mask human human experiment male normal human occupational safety oxygen consumption protective clothing protective equipment walking	Article	Final		Scopus	2-s2.0-0030758325
Iftime M.D. Dumitrascu A.-E. Ciobanu V.D.	Iftime Marius D. (57215504851) Dumitrascu Adela-Eliza (26421184200) Ciobanu Valentina D. (55414598600)	57215504851 26421184200 55414598600	Chainsaw operators’ exposure to occupational risk factors and incidence of professional diseases specific to the forestry field	2022	2020	International Journal of Occupational Safety and Ergonomics	28	1		8	19	11	8	10.1080/10803548.2019.1703336	https://www.scopus.com/inward/record.uri?eid=2-s2.0-85083591538&doi=10.1080%2f10803548.2019.1703336&partnerID=40&md5=7564c2935be3fa6e083c544e0767c026	Occupation							none	not considered		i	Purpose. This article focuses on detailed studies regarding the analysis of occupational risk factors on health and occupational disease namely the influence of noise hand–arm vibration wet bulb globe temperature (WBGT) index and exposure to particulates. Methods. This study measured the equivalent acoustic level (LA eq) daily vibration exposure (A(8)) WBGT index and particulate concentration in …	87th percentile estimation Anderson–Darling statistic chainsaw operator exposure to risk factor occupational disease probability plot professional pathologies	Forestry Humans Incidence Occupational Diseases Occupational Exposure Occupations Risk Factors Vibration adverse event forestry human incidence occupation occupational disease occupational exposure prevention and control risk factor vibration	Article	Final		Scopus	2-s2.0-85083591538
Henderson M.J. Chrismas B.C.R. Stevens C.J. Coutts A.J. Taylor L.	Henderson Mitchell J. (57202195013) Chrismas Bryna C.R. (35084806400) Stevens Christopher J. (55626777200) Coutts Aaron J. (7005163036) Taylor Lee (24282305000)	57202195013 35084806400 55626777200 7005163036 24282305000	Changes in core temperature during an elite female rugby sevens tournament	2020	2020	International Journal of Sports Physiology and Performance	15	4		571	580	9	8	10.1123/ijspp.2019-0375	https://www.scopus.com/inward/record.uri?eid=2-s2.0-85082529759&doi=10.1123%2fijspp.2019-0375&partnerID=40&md5=0359ef13f6eb2913847bf52df0b3ce06	Athletics		Adult	Female	18.5	20.1		trained	cool	Athlete	o	Purpose: To characterize player core temperature (Tc) across a World Rugby Women's Sevens Series tournament day (WRWSS) and determine the efficacy of commonly employed cold-water-immersion (CWI) protocols. Methods: Tc was measured in 12 elite female rugby sevens athletes across 3 games (G1¨C3) from day 1 of the Sydney WRWSS tournament. Symptoms of exertional heat illness perceptual scales CWI det…	Athlete Heat Hyperthermia Telemetric		Article	Final	All Open Access Green Open Access	Scopus	2-s2.0-85082529759
Liu X. Tang Q. Liu W. Yang H. Groisman P. Leng G. Ciais P. Zhang X. Sun S.	Liu Xingcai (57210001502) Tang Qiuhong (14523673200) Liu Wenfeng (56178241100) Yang Hong (57189931241) Groisman Pavel (7004442182) Leng Guoyong (55073323400) Ciais Philippe (55399842300) Zhang Xuejun (50662340100) Sun Siao (55479101200)	57210001502 14523673200 56178241100 57189931241 7004442182 55073323400 55399842300 50662340100 55479101200	The asymmetric impact of abundant preceding rainfall on heat stress in low latitudes	2019	2010	Environmental Research Letters	14	4	44010				8	10.1088/1748-9326/ab018a	https://www.scopus.com/inward/record.uri?eid=2-s2.0-85068858341&doi=10.1088%2f1748-9326%2fab018a&partnerID=40&md5=2a9851f727680fbec9ca4b40d43e4484	Meteorology										o	In addition to high temperature high humidity can have significant consequences on thermal comfort of human beings. The co-occurrence of high temperature and high humidity (so-called 'oppressive hot days') often results in heat stress events but the extent to which it is affected by preceding surface moisture has not been fully understood to date. In this study we examine the relations between pr…	heat extremes humidity land-atmosphere coupling preceding rainfall surface moisture	Africa South America West Asia Atmospheric humidity Feedback Humidity control Rain Land-atmosphere couplings Precipitation deficits Southern south america Standardized precipitation index Surface air temperatures Surface moistures Temperature and humidities Wet-bulb globe temperatures air temperature asymmetry environmental stress extreme event high temperature humidity land-atmosphere interactio…	Article	Final	All Open Access Gold Open Access Green Open Access	Scopus	2-s2.0-85068858341
Alessandrini J.-M. Ribéron J. Da Silva D.	Alessandrini Jean-Marie (57204788742) Ribéron Jacques (15751848000) Da Silva David (58447812700)	57204788742 15751848000 58447812700	Will naturally ventilated dwellings remain safe during heatwaves?	2019	2010	Energy and Buildings	183			408	417	9	8	10.1016/j.enbuild.2018.10.033	https://www.scopus.com/inward/record.uri?eid=2-s2.0-85057184035&doi=10.1016%2fj.enbuild.2018.10.033&partnerID=40&md5=08583ba7f00cca06c1df537ff379d31a	Built Environment										i	Heatwaves are responsible for many deaths due to hot weather. Natural ventilation is promoted as a cooling solution to reduce the impacts of climate change because of its energy-saving potential. This paper addresses the prediction of heat-related health risk situations in naturally ventilated dwellings where indoor thermal conditions depend on external climate and occupant behaviour. Thus the op…	Climate change Health Heat stress Natural ventilative cooling Thermal comfort	Architectural design Energy conservation Health Health risks Housing Thermal comfort Thermal stress Ventilation Energy saving potential Heat stress Indoor temperature Indoor thermal conditions Natural ventilation Occupant behaviour Thermal environment Wet-bulb globe temperatures Climate change	Article	Final	All Open Access Green Open Access	Scopus	2-s2.0-85057184035
Afshari D. Shirali G.A.	Afshari D. (36704336600) Shirali Gh.A (55773889600)	36704336600 55773889600	The effect of heat exposure on physical workload and maximum acceptable work duration (MAWD) in a hot and dry climate	2019	2010	Urban Climate	27			142	148	6	8	10.1016/j.uclim.2018.11.008	https://www.scopus.com/inward/record.uri?eid=2-s2.0-85057483219&doi=10.1016%2fj.uclim.2018.11.008&partnerID=40&md5=ea20ae1f121c0d4fc0713d438a96839f	Occupation		Adult					acclimatized	not considered	Workers	o	This study aimed at determining the effect of heat exposure on physical workload and maximum acceptable work duration in a hot and dry climate. Wet Bulb Globe Temperature as an environmental index and heart rate and core body temperature as physiological indices were used to assess environmental heat stress. For this purpose the study was conducted on 86 acclimatized workers of six different site…	Core body temperature Heart rate Heat exposure Heat stress MAWD WBGT		Article	Final		Scopus	2-s2.0-85057483219
Norloei S. Jafari M.J. Omidi L. Khodakarim S. Bashash D. Abdollahi M.B. Jafari M.	Norloei Sahar (57192084016) Jafari Mohammad Javad (24466282000) Omidi Leila (56716346100) Khodakarim Soheila (49963780700) Bashash Davood (40160911100) Abdollahi Mohammad Bagher (57192083893) Jafari Mina (56883957000)	57192084016 24466282000 56716346100 49963780700 40160911100 57192083893 56883957000	The effects of heat stress on a number of hematological parameters and levels of thyroid hormones in foundry workers	2017	2010	International Journal of Occupational Safety and Ergonomics	23	4		481	490	9	8	10.1080/10803548.2016.1246122	https://www.scopus.com/inward/record.uri?eid=2-s2.0-84996843996&doi=10.1080%2f10803548.2016.1246122&partnerID=40&md5=ac16d32f267648f151213057fd392966	Occupation		Adult		35	35		acclimatized	not considered	Foundry	i	The objective of this research was to determine the effects of heat stress on some hematological parameters and thyroid hormones among foundry workers. This study was performed on 25 heat-acclimated subjects while 10 office workers were selected as the control group. Wet bulb globe temperature (WBGT) was determined to estimate the heat stress. Blood sampling was conducted before and after the dai…	exposure heat stress hematological parameters thyroid hormones WBGT index	Acclimatization Adult Heat Stress Disorders Hot Temperature Humans Iran Leukocyte Count Male Metallurgy Occupational Diseases Occupational Exposure Plasma Thyroid Hormones Workplace thyroid hormone acclimatization adult blood chemistry heat heat injury human Iran leukocyte count male metallurgy occupational disease occupational exposure physiology plasma workplace	Article	Final		Scopus	2-s2.0-84996843996
Ryan G.A. Bishop S.H. Herron R.L. Katica C.P. Elbon B.L. Bosak A.M. Bishop P.	Ryan Greg A. (55249387900) Bishop Stacy H. (55980739700) Herron Robert L. (55980825700) Katica Charles P. (35793487700) Elbon Breanna L. (55979309400) Bosak Andrew M. (57197142755) Bishop Phillip (7201938882)	55249387900 55980739700 55980825700 35793487700 55979309400 57197142755 7201938882	Ambient air cooling for concealed soft body armor in a hot environment	2014	2010	Journal of Occupational and Environmental Hygiene	11	2		93	100	7	8	10.1080/15459624.2013.843782	https://www.scopus.com/inward/record.uri?eid=2-s2.0-84891377129&doi=10.1080%2f15459624.2013.843782&partnerID=40&md5=beacac887e9d12c7ec8681fb5311ad4c	Occupation		Adult	Male	30	30		none	protective clothing	Military	o	Concealed soft body armor inhibits convective and evaporative heat loss and increases heat storage especially in hot environments. One option to potentially mitigate heat storage is to promote airflow under the soft body armor. The purpose of this study was to evaluate the effect of ambient air induction (∼100 liters per minute) on heat strain while wearing concealed soft body armor in a hot envi…	law enforcement micro-environment thermoregulation vest WBGT	Adult Body Temperature Body Temperature Regulation Energy Metabolism Heart Rate Humans Male Occupational Exposure Police Protective Clothing adult article body temperature energy metabolism evaluation study heart rate human male occupational exposure police protective clothing thermoregulation	Article	Final		Scopus	2-s2.0-84891377129
Biswas R. Samanta A. Saha P.	Biswas Rajib (56228719000) Samanta Amalendu (35760563500) Saha Prasenjit (55061392600)	56228719000 35760563500 55061392600	Cardiac strain of confectionery worker in relation to heat exposure during regular work shift	2011	2010	Indian Journal of Occupational and Environmental Medicine	15	3		120	126	6	8	10.4103/0019-5278.93202	https://www.scopus.com/inward/record.uri?eid=2-s2.0-84857871769&doi=10.4103%2f0019-5278.93202&partnerID=40&md5=0443e6015aa9610732c87b85849b2019	Occupation		Many					climate	not considered	Workers	i	Context: In India a wide variety of occupations are performed in adverse indoor working environment. Work physiological studies in these jobs are scanty as compared to investigations done on more arduous outdoor occupations. Aims and Objectives: Physiological strain of workers engaged in sweet making activities was assessed in terms of cardiac strain indices in relation to heat stress. Setting an…	Heat stress physiological strain relative cardiac cost Confectionary work working heart rate	adult article confectionary worker environmental temperature food industry groups by age heart index heart rate heart strain heart stress heat stress human India industrial worker occupational exposure pulse pressure seasonal variation shift worker summer winter work environment workload	Article	Final	All Open Access Green Open Access	Scopus	2-s2.0-84857871769
Ftaiti F. Jemni M. Kacem A. Zaouali M.A. Tabka Z. Zbidi A. Grélot L.	Ftaiti Foued (15831507100) Jemni Monem (7005032596) Kacem Asma (25226479500) Zaouali Monia Ajina (6602436573) Tabka Zouhair (6604088425) Zbidi Abdelkarim (6506582910) Grélot Laurent (7004290935)	15831507100 7005032596 25226479500 6602436573 6604088425 6506582910 7004290935	Effect of hyperthermia and physical activity on circulating growth hormone	2008	2000	Applied Physiology Nutrition and Metabolism	33	5		880	887	7	8	10.1139/H08-073	https://www.scopus.com/inward/record.uri?eid=2-s2.0-53649085410&doi=10.1139%2fH08-073&partnerID=40&md5=45250ccf70032bc9c4c63d3968718dd3	Occupation		Adult		17.7	34.6		trained	not considered	Physiology		The aim of this study was to differentiate the effects of hyperthermia and physical activity on circulating growth hormone (GH) secretion. Nine healthy volunteer adults performed two 40 min exercise trials and two 50 min passive standing trials. The exercise was performed in either thermo-neutral (N-Ex: air temperature 18°C air humidity 40% and wet bulb globe temperature (WBGT) 17.7°C) or hot env…	Exercise Growth hormone Heat exposure Plasma volume Tympanic temperature	Adiposity Anaerobic Threshold Body Composition Body Mass Index Body Temperature Body Weight Fever Heart Rate Hot Temperature Human Growth Hormone Humans Male Motor Activity Physical Endurance Plasma Volume Running Young Adult human growth hormone adult anaerobic threshold article blood body composition body mass body temperature body weight endurance fever heart rate heat human male metabolism mo…	Article	Final		Scopus	2-s2.0-53649085410
Reneau P.D. Bishop P.A.	Reneau Paul D. (6602808212) Bishop Phillip A. (7201938882)	6602808212 7201938882	Validation of a personal heat stress monitor	1996	1990	American Industrial Hygiene Association Journal	57	7		650	657	7	8	10.1080/15428119691014710	https://www.scopus.com/inward/record.uri?eid=2-s2.0-0029947818&doi=10.1080%2f15428119691014710&partnerID=40&md5=efba02c3f6c309c2ed5d24ee9170f91e	Physiology		Adult	Male	26	26		none	protective clothing	Physiology		The purpose of this study was to test the validity of the Metrosonics Inc. hs-3800 personal heat strain monitor in predicting deep body temperature measured with a rectal probe (Tre). Fifteen males participated in two sessions walking and arm curling at 300 Kcal/hr for up to 2 hours each in a 26°C wet bulb globe temperature environment wearing two different types of particle barrier vapor permeab…	heat strain personal heat strain monitor protective clothing	adult article body temperature heat injury heat stress human human experiment male normal human occupational exposure personal monitoring protective clothing rectum temperature reliability thermogenesis work environment	Article	Final		Scopus	2-s2.0-0029947818
Charuel C. Mercier-Gallay M. Stoklov M. Romazini S. Perdrix A.	Charuel C. (6601966599) Mercier-Gallay M. (6506232687) Stoklov M. (6601978947) Romazini S. (6602698426) Perdrix A. (7006569912)	6601966599 6506232687 6601978947 6602698426 7006569912	Environmental stresses and strains in an extreme situation: the repair of electrometallurgy furnaces	1993	1990	International Archives of Occupational and Environmental Health	65	4		253	258	5	8	10.1007/BF00381199	https://www.scopus.com/inward/record.uri?eid=2-s2.0-0027743320&doi=10.1007%2fBF00381199&partnerID=40&md5=011943c4f8d855e21da3fbf826a70e76	Occupation		Adult		34	55		climate	not considered	Foundry	i	Whenever a continuous casting furnace breaks down the emergency intervention necessary to repair it has to be carried out under exceptional environmental conditions caused mainly by heat as the furnace must be stopped for the shortest possible time. In this study we aimed to evaluate the stresses and strains to which boilermakers are subjected during the replacement of an electrode element of a 2…	Boilermakers Electrometallurgy furnace Heart rate recording Heat stress Physiological strain	Adult Air Pollutants Occupational Arousal Body Temperature Regulation Carbon Dioxide Carbon Monoxide Carboxyhemoglobin Environmental Monitoring Heart Rate Heat Exhaustion Heating Human Male Metallurgy Occupational Diseases Occupational Exposure Protective Clothing Stress Sulfur Dioxide Support Non-U.S. Gov't carbon dioxide carbon monoxide adult article blood oxygen tension breathing controlled st…	Article	Final		Scopus	2-s2.0-0027743320
Kuhlemeier K.V. Wood T.B.	Kuhlemeier K.V. (6603912646) Wood T.B. (7402252754)	6603912646 7402252754	Laboratory evaluation of permissible exposure limits for men in hot environments	1979	1970	American Industrial Hygiene Association Journal	40	12		1097	1103	6	8	10.1080/15298667991430758	https://www.scopus.com/inward/record.uri?eid=2-s2.0-0018633738&doi=10.1080%2f15298667991430758&partnerID=40&md5=003d013438c0b37199ee735ec2976425	Occupation		Adult	Male	8	37		climate	not considered	Workers		Forty-six industrial workers completed a total of 653 one-hour work bouts requiring an average of 122–235 kcal/M2/hr in an environmental chamber maintained at heat stress levels ranging from 8–37°C wet bulb globe temperature (WBGT). Heart rates (HR) and rectal temperatures (Tre) were measured at the end of each work bout. Environmental heat stress levels were divided into two groups — those above…		Body Temperature Regulation Heart Rate Heat Human Male Maximum Allowable Concentration Methods Occupational Diseases Seasons Work acclimatization heart heart rate human cell industrial worker maximum permissible dose normal human occupational health prevention rectum temperature thermal exposure workload	Article	Final		Scopus	2-s2.0-0018633738
Kuhlemeier K.V. Miller J.M. Dukes-Dobos F.N. Jensen R.	Kuhlemeier K.V. (6603912646) Miller J.M. (56120323200) Dukes-Dobos F.N. (6603411859) Jensen R. (57208725951)	6603912646 56120323200 6603411859 57208725951	Determinants of the prescriptive zone of industrial workers	1977	1970	Journal of Applied Physiology Respiratory Environmental and Exercise Physiology	43	2		347	351	4	8	10.1152/jappl.1977.43.2.347	https://www.scopus.com/inward/record.uri?eid=2-s2.0-0017693687&doi=10.1152%2fjappl.1977.43.2.347&partnerID=40&md5=54530ea7f83fc6188c8c73218b9025f8	Physiology		Adult	Male	8	37		both	not considered	Workers		The prescriptive zone is the range of climates in which man's body temperature is independent of climatic conditions. The environmental temperatures which define the upper limit of the prescriptive zone (ULPZ) at different work rates were determined in 46 clothed healthy male industrial workers some of the men were job acclimated to heat and some were not. They performed a total of 653 work bouts…		body temperature climate exercise heart rate heart stress industry normal human temperature acclimatization worker	Article	Final		Scopus	2-s2.0-0017693687
Mutchler J.E. Vecchio J.L.	Mutchler John E. (36840850800) Vecchio Janet L. (6603447780)	36840850800 6603447780	Empirical relationships among heat stress indices in 14 hot industries	1977	1970	American Industrial Hygiene Association Journal	38	6		253	263	10	8	10.1080/0002889778507613	https://www.scopus.com/inward/record.uri?eid=2-s2.0-0017625994&doi=10.1080%2f0002889778507613&partnerID=40&md5=18b0e53a751a78427a14d965fa36ce3b	Occupation							none	not considered			This study develops empirical relationships between several indices of heat stress derived from a series of studies in 14 representative hot industries. With particular emphasis on Wet Bulb-Globe Temperature the analysis verifies and supplements certain relationships between heat stress indices developed by other investigators. Because of its large industrial data base the study also provides a r…		Environmental Exposure Heat Heat Exhaustion Human Industry Occupational Diseases Support U.S. Gov't Non-P.H.S. Temperature heat stress industry methodology normal value temperature worker article environmental exposure heat heat stroke human occupational disease temperature	Article	Final		Scopus	2-s2.0-0017625994
Yuan J. Farnham C. Emura K.	Yuan Jihui (55857650300) Farnham Craig (37107518500) Emura Kazuo (7007085215)	55857650300 37107518500 7007085215	Effect of different reflection directional characteristics of building facades on outdoor thermal environment and indoor heat loads by CFD analysis	2021	2020	Urban Climate	38		100875				7	10.1016/j.uclim.2021.100875	https://www.scopus.com/inward/record.uri?eid=2-s2.0-85106944799&doi=10.1016%2fj.uclim.2021.100875&partnerID=40&md5=ec1f826d2467d6dcf645bcb5722bd7a2	Built Environment										o	Diffuse highly reflective (DHR) and specular reflective (SR) materials are widely used in current building facades for urban heat island (UHI) mitigation. Recently retro-reflective (RR) materials have been studied to replace DHR and SR materials for possible application of building façades. However previous experimental studies have shown that general RR materials will produce negative downward r…	Building facade CFD analysis Different reflection directional characteristics Indoor heat loads Outdoor thermal environment Urban heat island		Article	Final	All Open Access Bronze Open Access	Scopus	2-s2.0-85106944799
Garzón-Villalba X.P. Ashley C.D. Bernard T.E.	Garzón-Villalba Ximena P. (57191871729) Ashley Candi D. (7103287959) Bernard Thomas E. (56394724100)	57191871729 7103287959 56394724100	Benchmarking Heat Index as an occupational exposure limit for heat stress	2019	2010	Journal of Occupational and Environmental Hygiene	16	8		557	563	6	7	10.1080/15459624.2019.1628348	https://www.scopus.com/inward/record.uri?eid=2-s2.0-85068117183&doi=10.1080%2f15459624.2019.1628348&partnerID=40&md5=eb3b4b371dcb23dcbba09de0c9ce353a	Meteorology										o	While wet bulb globe temperature (WBGT) is the long-accepted index to represent the environmental contributions to heat stress Heat Index (HI) is a commonly reported index and is used for heat stress guidance. The purpose of this article was to propose an HI-based heat stress exposure limit. The data came from previous progressive heat stress studies that identified the critical conditions betwee…	Clothing exposure limit Heat Index heat stress	Adult Basal Metabolism Benchmarking Body Temperature Female Heat Stress Disorders Heat-Shock Response Hot Temperature Humans Humidity Male Occupational Exposure Protective Clothing adult basal metabolic rate benchmarking body temperature female heat heat injury heat shock response human humidity male occupational exposure physiology protective clothing	Article	Final		Scopus	2-s2.0-85068117183
Yang Y.-C. Wei M.-C. Hong S.-J.	Yang Yu-Chiao (53464609200) Wei Ming-Chi (55250227100) Hong Show-Jen (25122274100)	53464609200 55250227100 25122274100	Evaluation of occupation hot exposure in industrial workplaces in a subtropical country	2017	2010	International Journal of Occupational Medicine and Environmental Health	30	3		379	395	16	7	10.13075/ijomeh.1896.00761	https://www.scopus.com/inward/record.uri?eid=2-s2.0-85019467654&doi=10.13075%2fijomeh.1896.00761&partnerID=40&md5=2a772a3c2918c5b065b53e338ad45b11	Occupation		Adult					none	not considered	Workers	i	Objectives: The objective of this study has been to evaluate the occupational heat exposure of 12 workers at 5 plants in a subtropical country. Material and Methods: The heat stresses and strain on workers in 5 plants were assessed by the International Organization for Standardization (ISO) 7243 index (wet bulb globe temperature - WBGT) and the ISO 7933 index (maximum allowable exposure time - Dl…	Heart rate Heat stress Maximum allowable exposure time Metabolic rate Skin temperature Wet bulb globe temperature	Adult Basal Metabolism Environmental Monitoring Heart Rate Heat Stress Disorders Hot Temperature Humans Humidity Industry Occupational Exposure Skin Temperature Taiwan Workplace adult adverse effects basal metabolic rate environmental monitoring heart rate heat Heat Stress Disorders human humidity industry occupational exposure pathophysiology physiology skin temperature statistics and numerical …	Article	Final	All Open Access Gold Open Access Green Open Access	Scopus	2-s2.0-85019467654
Khalaf T.M. Ramadan M.Z. Al-Ashaikh R.A.	Khalaf Tamer Mohamed (16645746300) Ramadan Mohamed Zaki (7006764106) Al-Ashaikh Riyad A. (57193646727)	16645746300 7006764106 57193646727	How many days are required for workers to acclimatize to heat?	2017	2010	Work	56	2		285	289	4	7	10.3233/WOR-162485	https://www.scopus.com/inward/record.uri?eid=2-s2.0-85015434640&doi=10.3233%2fWOR-162485&partnerID=40&md5=6e24a9a34daf1ebfb2d43b595ea3a04d	Occupation		Adult	Male	30	30		acclimatized	not considered	Workers		BACKGROUND: Many research studies require recruiting heat-acclimatized workers to participate in heat-stress experiments and application fields. A reliable heat acclimatization program for workers in countries with hot environments has not been reported yet. OBJECTIVE: The objective of this studywas to estimate the effects of heat stress and the amount of acclimatization required in hot-climate c…	Cardiac cost Heat strain Heat stress Hot climate Thermal environments Wet-bulb globe temperature	Acclimatization Adult Humans Industry Male Monitoring Physiologic Occupational Exposure Thermotolerance Time Factors acclimatization climate dependent variable exposure heart rate heat stress human human experiment independent variable male worker adult analysis devices heat tolerance industry manpower occupational exposure physiologic monitoring physiology procedures time factor	Article	Final		Scopus	2-s2.0-85015434640
Majumder J. Bagepally B.S. Shah P. Kotadiya S. Yadav S. Naha N.	Majumder Joydeep (8923750600) Bagepally Bhavani S. (34867754400) Shah Priyanka (55232188400) Kotadiya Sanjay (23050615300) Yadav Suresh (57225778867) Naha Nibedita (8409309400)	8923750600 34867754400 55232188400 23050615300 57225778867 8409309400	Comparison of workers perceptions toward work climate and health symptoms between ceramic and iron foundry workers	2016	2010	Indian Journal of Occupational and Environmental Medicine	20	1		48	53	5	7	10.4103/0019-5278.183845	https://www.scopus.com/inward/record.uri?eid=2-s2.0-84976516083&doi=10.4103%2f0019-5278.183845&partnerID=40&md5=35fef7abaadf310000271e08695c7e8c	Occupation		Adult		27.5	47.1		climate	not considered	Workers	o	Background: Workers exposed to heavy manual material handling (MMH) in a hot working environment succumb to severe physical stress and psychological stress. Aims: (1) Recognize the heat load at workplaces of ceramic industry and iron industry and (2) comparatively examine the characteristics of self-reported physiological responses and heat-health perception among these workers. Settings and Desi…	Heat stress manual material handling occupational health rate of perceived exertion workplace environment	iron adult Article attitude blurred vision body temperature disorder ceramic industry chill comparative study cross-sectional study diarrhea disorientation dizziness dry skin environmental parameters environmental temperature fatigue headache heat stress human hypertension insomnia iron and steel industry leg cramp loss of appetite microclimate monitoring micturition disorder muscle cramp muscle …	Article	Final	All Open Access Green Open Access	Scopus	2-s2.0-84976516083
Shetty J. Lawson C.P. Shahneh A.Z.	Shetty Janardhana (56624207500) Lawson Craig P. (7101627172) Shahneh Amir Z. (55580010800)	56624207500 7101627172 55580010800	Simulation for temperature control of a military aircraft cockpit to avoid pilot’s thermal stress	2015	2010	CEAS Aeronautical Journal	6	2		319	333	14	7	10.1007/s13272-015-0149-0	https://www.scopus.com/inward/record.uri?eid=2-s2.0-84928944862&doi=10.1007%2fs13272-015-0149-0&partnerID=40&md5=5cb3802730bd2a220c2ecb1b4c3ce30e	Occupation		Adult					none	not considered	Air Crew	i	During flying military pilots are normally subjected to a number of stresses like mild hypoxia high accelerations vibrations and thermal discomfort. Among all of these thermal stress is the most predominant factor while operating in highly tropical regions. Despite the use of aircraft’s environmental control system the temperature inside the cockpit may easily reach more than 10 °C above ambient …	Air-conditioning Environmental control system Pilot mean skin temperature Pressurization Simulation Wet bulb globe temperature		Article	Final	All Open Access Green Open Access	Scopus	2-s2.0-84928944862
Thomas K.A. Magbalot A. Shinabarger K. Mokhnach L. Anderson M. Diercks K. Millar A. Thorngate L. Walker W. Dilback N. Berkan M.	Thomas Karen A. (7402627406) Magbalot Almita (36027267900) Shinabarger Kelley (36027197200) Mokhnach Larisa (36026877400) Anderson Marilyn (55472544300) Diercks Kristi (36190677100) Millar April (7201856769) Thorngate Lauren (24774636400) Walker Wendy (36191309300) Dilback Nancy (36026788200) Berkan Maureen (36026748600)	7402627406 36027267900 36027197200 36026877400 55472544300 36190677100 7201856769 24774636400 36191309300 36026788200 36026748600	Seasonal mapping of NICU temperature	2010	2010	Advances in Neonatal Care	10	2		83	87	4	7	10.1097/ANC.0b013e3181d50d31	https://www.scopus.com/inward/record.uri?eid=2-s2.0-77952256043&doi=10.1097%2fANC.0b013e3181d50d31&partnerID=40&md5=719697ffe398ff8327239f24f0873e35	School		Neonatal							Neonatal intensive care unit	i	PURPOSE: To create a thermal map of ambient air radiant and evaporative temperatures and humidity throughout the NICU nursery by season across a calendar year. SUBJECTS: Each cubicle of the 32-bed NICU distributed across 5 rooms in a level III nursery was measured. METHODS: Temperatures were recorded at a consistent time on one day during January April July and October. MAIN OUTCOME MEASURES: An …	Evaporation Humidity Nursery Thermal environment		Article	Final	All Open Access Green Open Access	Scopus	2-s2.0-77952256043
Coelho L.G.M. Ferreira-Junior J.B. Martini A.R.P. Borba D.A. Coelho D.B. Passos R.L.F. Fonseca M.A.D. Moura-Lima F.A.S. Prado L.S. Rodrigues L.O.C.	Coelho L.G.M. (36645546900) Ferreira-Junior J.B. (35799523300) Martini A.R.P. (35799940600) Borba D.A. (36645514100) Coelho D.B. (23485159100) Passos R.L.F. (26659242600) Fonseca M. A. Da. (35799637900) Moura-Lima F.A.S. (36621298800) Prado L.S. (14045857900) Rodrigues L.O.C. (7202075669)	36645546900 35799523300 35799940600 36645514100 23485159100 26659242600 35799637900 36621298800 14045857900 7202075669	Head hair reduces sweat rate during exercise under the sun	2010	2010	International Journal of Sports Medicine	31	11		779	783	4	7	10.1055/s-0030-1262802	https://www.scopus.com/inward/record.uri?eid=2-s2.0-78149448298&doi=10.1055%2fs-0030-1262802&partnerID=40&md5=29213a72bfecde3210eb0b7c356988a0	Physiology		Adult	Male				none	not considered	Physiology		The purpose of this study was to evaluate the effects of human head hair on thermoregulation during exercise carried out under solar radiation. 10 healthy male subjects (mean?SD: 25.1?2.5 yr height: 176.2?4.0cm weight: 73.7?6.7kg VO2max 56.2?5.3mLO2?kg1?min1) took part in 2 1h-long trials of continuous exercise on a treadmill at 50% VO2max under solar radiation that were separated by at least 2 d…	heat solar radiation sweating temperature thermoregulation	Adult Body Temperature Regulation Exercise Exercise Test Hair Head Humans Male Running Sunlight Sweating Young Adult adult article exercise exercise test hair head human male physiology running sunlight sweating thermoregulation	Article	Final		Scopus	2-s2.0-78149448298
Matsuzuki H. Ayabe M. Haruyama Y. Seo A. Katamoto S. Ito A. Muto T.	Matsuzuki Hiroe (24341554900) Ayabe Makoto (7004917091) Haruyama Yasuo (15841823900) Seo Akihiko (36197217700) Katamoto Shizuo (13204621300) Ito Akiyoshi (57212328682) Muto Takashi (55991257800)	24341554900 7004917091 15841823900 36197217700 13204621300 57212328682 55991257800	Effects of heating appliances with different energy efficiencies on associations among work environments physiological responses and subjective evaluation of workload	2008	2000	Industrial Health	46	4		360	368	8	7	10.2486/indhealth.46.360	https://www.scopus.com/inward/record.uri?eid=2-s2.0-51849152463&doi=10.2486%2findhealth.46.360&partnerID=40&md5=dcf6a64c0aa3bf1b94ac605b63497777	Occupation		Young Adult	Male				climate	not considered	Kitchen Workers	i	To clarify the association between heat stress physiological responses and subjective workload evaluations in kitchens using an induction heating stove (IH stove) or gas stove. The study design was an experimental trial involving 12 young men. The trial measured ambient dry-bulb temperature globe temperature wet-bulb globe temperature (WBGT) and relative humidity the subjects' weight heart rate b…	Feeling of load Globe temperature IH stove Physiological response Thermal stress	Adult Cookery Heat Stress Disorders Humans Japan Male Monitoring Physiologic Occupational Exposure Workload adult article awareness blood pressure body temperature body weight controlled study cooking energy environmental temperature heart rate heat stress heating human human experiment humidity kitchen male methodology normal human oxygen consumption skin temperature work environment workload	Article	Final	All Open Access Bronze Open Access	Scopus	2-s2.0-51849152463
Srithongchai S. Intaranont K.	Srithongchai S. (6505857684) Intaranont K. (6506178842)	6505857684 6506178842	A study of impact of shift work on fatigue level of workers in a sanitary-ware factory using a fuzzy set model.	1996	1990	Journal of human ergology	25	1		93	99	6	7		https://www.scopus.com/inward/record.uri?eid=2-s2.0-0030154038&partnerID=40&md5=d0220699dcbf6c14b76afe6d24a9ce58	Occupation							none	not considered		i	Work generally affects workers in terms of both physical and mental health. Workers must adapt their life pattern to match shift-work styles which can result in family problems increased fatigue level lower work efficiency higher accident rate illnesses and lower productivity. The project obtained an entry permission to study the impact of shift work on fatigue level of workers in a sanitary-ware…		Adult Fatigue Fuzzy Logic Humans Industry Male Mental Fatigue Occupational Diseases Risk Factors Sanitary Engineering Temperature Work Schedule Tolerance adult article dysthymia fatigue fuzzy logic human industry male occupational disease risk factor sanitation temperature work schedule	Article	Final		Scopus	2-s2.0-0030154038
Koh D.	Koh David (7103039121)	7103039121	An outbreak of occupational dermatosis in an electronics store	1995	1990	Contact Dermatitis	32	6		327	330	3	7	10.1111/j.1600-0536.1995.tb00620.x	https://www.scopus.com/inward/record.uri?eid=2-s2.0-0029073657&doi=10.1111%2fj.1600-0536.1995.tb00620.x&partnerID=40&md5=4ab057b6f908e19cac54f1237ca8ff3c	Occupation		Adult					none	not considered	Workers	i	An outbreak of skin disorders was noted by the primary care physician responsible for the health care of 52 employees in an electronics store. The cases occurred after termite treatment of the store and the breakdown of the air‐conditioning system in several areas in the store. Investigations were initiated to allay worker concern that the chemicals used for termite treatment (in particular arsen…	arsenic trioxide greaseless lubricant heat rash miliaria rubra occupational dermatosis outbreak investigation	Air Conditioning Arsenic Dermatitis Occupational Human Insect Control Miliaria Occupational Exposure Petroleum Temperature Ventilation Workplace arsenic trioxide lubricating agent air conditioning article contact dermatitis human major clinical study occupational eczema skin disease sweat gland disease worker	Article	Final		Scopus	2-s2.0-0029073657
Wang F. Zheng B. Zhang J. Zhou Y. Jia M.	Wang Fang (57208612529) Zheng Biao (57681191100) Zhang Jintao (57202235507) Zhou Yuyu (7405365321) Jia Mingrui (57681191200)	57208612529 57681191100 57202235507 7405365321 57681191200	Potential heat-risk avoidance from nationally determined emission reductions targets in the future	2022	2020	Environmental Research Letters	17	5	55007				6	10.1088/1748-9326/ac66f4	https://www.scopus.com/inward/record.uri?eid=2-s2.0-85129981889&doi=10.1088%2f1748-9326%2fac66f4&partnerID=40&md5=743818e146cfb3e5fa55faa0ac56835b	Meteorology										o	The increasing heat stress from the combined effect of changes such as temperature and humidity in the context of global change receives growing concerns. However there is limited information for future changes in heat stress as well as its potential socioeconomic impact under the intended nationally determined mitigation scenarios. This study established an efficient evaluation method to quantif…	CMIP6 exposure heat stress intended nationally determined contributions (INDC) wet bulb globe temperature	Climate models Developing countries Emission control Global warming CMIP6 Combined effect Emission reduction targets Exposure Global change Heat stress Intended nationally determined contribution Risk avoidance Temperature and humidities Wet-bulb globe temperatures climate modeling emission control future prospect global climate global warming heating Thermal stress	Article	Final	All Open Access Gold Open Access	Scopus	2-s2.0-85129981889
McCormick J.J. King K.E. Notley S.R. Fujii N. Boulay P. Sigal R.J. Kenny G.P.	McCormick James J. (56579718000) King Kelli E. (57205697463) Notley Sean R. (54412850900) Fujii Naoto (15046573000) Boulay Pierre (6506242541) Sigal Ronald J. (7005866079) Kenny Glen P. (7201620912)	56579718000 57205697463 54412850900 15046573000 6506242541 7005866079 7201620912	Exercise in the heat induces similar elevations in serum irisin in young and older men despite lower resting irisin concentrations in older adults	2022	2020	Journal of Thermal Biology	104		103189				6	10.1016/j.jtherbio.2022.103189	https://www.scopus.com/inward/record.uri?eid=2-s2.0-85122920399&doi=10.1016%2fj.jtherbio.2022.103189&partnerID=40&md5=f01394ee35d4e4ead3df04365c855980	Physiology		Many		16	32		none	not considered	Physiology	o	Irisin is thought to play a cytoprotective role during acute stressors such as exercise by reducing oxidative stress and inflammation. Relative to young adults older individuals exhibit an impaired capacity to dissipate heat during exercise which can exacerbate elevations in oxidative stress and the acute inflammatory response especially in the heat. In turn this could induce a greater increase i…	Aging Heat stress Irisin Myokine Physical activity Temperature	Adult Aging Body Temperature Regulation Exercise Fibronectins Heat Stress Disorders Heat-Shock Response Hot Temperature Humans Male Middle Aged Muscle Skeletal Myostatin Young Adult irisin fibronectin myostatin adult age distribution aging Article controlled study core temperature exercise exercise intensity exercise recovery heat stress hormone blood level human human experiment male metabolic r…	Article	Final		Scopus	2-s2.0-85122920399
Brimicombe C. Di Napoli C. Quintino T. Pappenberger F. Cornforth R. Cloke H.L.	Brimicombe Chloe (57219945339) Di Napoli Claudia (57191778488) Quintino Tiago (57220007248) Pappenberger Florian (12242898700) Cornforth Rosalind (34871630700) Cloke Hannah L. (12141734400)	57219945339 57191778488 57220007248 12242898700 34871630700 12141734400	Thermofeel: A python thermal comfort indices library	2022	2020	SoftwareX	18		101005				6	10.1016/j.softx.2022.101005	https://www.scopus.com/inward/record.uri?eid=2-s2.0-85124603454&doi=10.1016%2fj.softx.2022.101005&partnerID=40&md5=6b7260e96bcf249a0cd1ddba60b7d5dd	Meteorology										o	Here the development of the python library thermofeel is described. thermofeel was developed so that prominent internationally used thermal indices (i.e. Universal Thermal Climate Index and Wet Bulb Globe Temperature) could be implemented into operational weather forecasting systems (i.e. the European Centre for Medium Range Weather Forecasts) whilst also adhering to open research practices. This…	Cold Heat Python Thermal comfort Weather forecasting	High level languages Thermal comfort Climate index Cold European center for medium-range weather forecasts Forecasting system Health and social care Heat Thermal Thermal comfort index Thermal index Wet-bulb globe temperatures Weather forecasting	Article	Final	All Open Access Gold Open Access Green Open Access	Scopus	2-s2.0-85124603454
Misailidi M. Mantzios K. Papakonstantinou C. Ioannou L.G. Flouris A.D.	Misailidi Maria (55193469100) Mantzios Konstantinos (57204391194) Papakonstantinou Christos (57472103500) Ioannou Leonidas G. (57204396679) Flouris Andreas D. (8446310300)	55193469100 57204391194 57472103500 57204396679 8446310300	Environmental and Psychophysical Heat Stress in Adolescent Tennis Athletes	2021	2020	International Journal of Sports Physiology and Performance	16	12		1895	1900	5	6	10.1123/ijspp.2020-0820	https://www.scopus.com/inward/record.uri?eid=2-s2.0-85121574699&doi=10.1123%2fijspp.2020-0820&partnerID=40&md5=216bb3ea8a5f3f7bca506df06466a060	Athletics		Adolescent	Male	25	35		trained	cool	Tennis	o	Purpose: We investigated the environmental conditions in which all outdoor International Tennis Federation (ITF) junior tournaments (athlete ages: <18 y) were held during 2010–2019. Thereafter we performed a crossover trial (ClinicalTrials.gov: NCT04197375) assessing the efficacy of head–neck precooling for mitigating the heat-induced psychophysical and performance impacts on junior athletes duri…	Core temperature International Tennis Federation Junior tennis Precooling WBGT	Adolescent Athletes Heat Stress Disorders Heat-Shock Response Hot Temperature Humans Male Tennis adolescent article athlete body weight comfort comparative effectiveness controlled study core temperature crossover procedure exercise heart rate heat sensation heat stress human human tissue male muscle neck relative density skin temperature tennis warm up weather athlete heat heat injury heat shock…	Article	Final		Scopus	2-s2.0-85121574699
Wolf S.T. Folkerts M.A. Cottle R.M. Daanen H.A.M. Kenney W.L.	Wolf S. Tony (57204554803) Folkerts Mireille A. (57212004168) Cottle Rachel M. (57240398500) Daanen Hein A.M. (6701643040) Kenney W. Larry (13302544000)	57204554803 57212004168 57240398500 6701643040 13302544000	Metabolism- And sex-dependent critical WBGT limits at rest and during exercise in the heat	2021	2020	American Journal of Physiology - Regulatory Integrative and Comparative Physiology	321	3		R295	R302	7	6	10.1152/ajpregu.00101.2021	https://www.scopus.com/inward/record.uri?eid=2-s2.0-85113919100&doi=10.1152%2fajpregu.00101.2021&partnerID=40&md5=e21899d47294716daadb0a94abd10663	Athletics		Adult	Both				none	not considered	Physiology	o	Critical environmental limits are environmental thresholds above which heat gain exceeds heat loss and body core temperature (Tc) cannot be maintained at equilibrium. Those limits can be represented as critical wet-bulb globe temperature (WBGTcrit) a validated index that represents the overall thermal environment. Little is known about WBGTcrit at rest and during low-to-moderate intensity exercis…	Environmental limits Exercise Heat balance Heat stress Sex differences	Body Temperature Body Temperature Regulation Exercise Female Hot Temperature Humans Humidity Male Sex Characteristics Thermogenesis Young Adult adult Article controlled study environmental temperature exercise exercise intensity female gender heat stress human human experiment male maximal oxygen uptake metabolism pilot study relative humidity rest sex difference thermogenesis water vapor wet bul…	Article	Final	All Open Access Green Open Access	Scopus	2-s2.0-85113919100
Benjamin C.L. Sekiguchi Y. Struder J.F. Szymanski M.R. Manning C.N. Grundstein A.J. Lee E.C. Huggins R.A. Armstrong L.E. Casa D.J.	Benjamin Courteney L. (57205147262) Sekiguchi Yasuki (57202922031) Struder Jeb F. (57223003512) Szymanski Michael R. (57219194591) Manning Ciara N. (57223018776) Grundstein Andrew J. (6602964178) Lee Elaine C. (16836795400) Huggins Robert A. (7102879189) Armstrong Lawrence E. (55817551967) Casa Douglas J. (7004374101)	57205147262 57202922031 57223003512 57219194591 57223018776 6602964178 16836795400 7102879189 55817551967 7004374101	Heat acclimation following heat acclimatization elicits additional physiological improvements in male endurance athletes	2021	2020	International Journal of Environmental Research and Public Health	18	8	4366				6	10.3390/ijerph18084366	https://www.scopus.com/inward/record.uri?eid=2-s2.0-85104427125&doi=10.3390%2fijerph18084366&partnerID=40&md5=5a63c2bd3d6d6d7c355ea50d4b667b09	Athletics		Adult	Male				acclimatized	not considered	Athlete	o	The purpose of this study was to assess the effectiveness of heat acclimatization (HAz) followed by heat acclimation (HA) on physiological adaptations. 25 male endurance athletes (age 36 ± 12 y height 178.8 ± 6.39 cm body mass 73.03 ± 8.97 kg and VO2peak 57.5 ± 7.0 mL·kg−1·min−1) completed HAz and HA. HAz was 3 months of self-directed summer training. In the laboratory a 5-day HA prescribed exerc…	Aerobic Heat illness Heat mitigation Heat tolerance Thermoregulation Training strategy	Acclimatization Adult Athletes Body Temperature Exercise Heart Rate Hot Temperature Humans Male Middle Aged Sweating Young Adult acclimation body temperature health status physiological response sport thermoregulation adaptation adult aerobic exercise Article athletic performance body height body mass body temperature endurance athlete exercise groups by age heart rate heat acclimatization heat i…	Article	Final	All Open Access Gold Open Access Green Open Access	Scopus	2-s2.0-85104427125
Mirzabeigi S. Khalili Nasr B. Mainini A.G. Blanco Cadena J.D. Lobaccaro G.	Mirzabeigi Shayan (57222868560) Khalili Nasr Behrooz (57222873405) Mainini Andrea Giovanni (56088804300) Blanco Cadena Juan Diego (57212863859) Lobaccaro Gabriele (55979502000)	57222868560 57222873405 56088804300 57212863859 55979502000	Tailored WBGT as a heat stress index to assess the direct solar radiation effect on indoor thermal comfort	2021	2020	Energy and Buildings	242		110974				6	10.1016/j.enbuild.2021.110974	https://www.scopus.com/inward/record.uri?eid=2-s2.0-85104127812&doi=10.1016%2fj.enbuild.2021.110974&partnerID=40&md5=f53422e2de9b07af7ea142b3f0248662	Built Environment		Adult							Workers	o	Uncontrolled solar radiation and the related effects on occupant productivity can lead to considerable indoor thermal discomfort in office environments. In this paper the Radiance Daylight Coefficient (DC) method is used to assess incoming solar radiation and consequent indoor thermal discomfort through delta mean radiant temperature (ΔMRT). The ΔMRT allows expressing an adjusted predicted mean v…	Indoor thermal comfort Radiance DC method Solar radiation WBGT	Radiation effects Solar radiation Sols Thermal stress Condition Direct solar radiation Heat stress Indoor thermal comfort Office environments Predicted mean vote Radiance daylight coefficient method Stress indices Thermal Wet-bulb globe temperatures Thermal comfort	Article	Final	All Open Access Green Open Access	Scopus	2-s2.0-85104127812
Ghiyasi S. Nabizadeh H. Jazari M.D. Soltanzadeh A. Heidari H. Fardi A. Movahed E.	Ghiyasi Samira (36835300900) Nabizadeh Hamed (57219657574) Jazari Milad Derakhshan (57215480341) Soltanzadeh Ahmad (41662223900) Heidari Hamidreza (24168201700) Fardi Ali (57219658818) Movahed Elham (55755108600)	36835300900 57219657574 57215480341 41662223900 24168201700 57219658818 55755108600	The effect of personal protective equipment on thermal stress: An experimental study on firefighters	2020	2020	Work	67	1		141	147	6	6	10.3233/WOR-203259	https://www.scopus.com/inward/record.uri?eid=2-s2.0-85094557215&doi=10.3233%2fWOR-203259&partnerID=40&md5=bb0c92d61be0ebbddf497193d564904e	Occupation		Adult					trained	protective clothing	Firefighter	o	BACKGROUND: Various parameters can affect the performance of firefighters. Thermal stress in firefighters is one of the most important harmful factors which causes impaired performance and subsequent occupational accidents. Therefore this study aimed to evaluate the effect of personal protective equipment (PPE) on thermal stress in firefighters. MATERIALS AND METHODS: This descriptive-analytical …	exposure firefighters personal protective equipment Predicted mean vote (pmv) predicted percentage dissatisfied (ppd) thermal comfort thermal stress wet-bulb globe temperature (wbgt)	Body Temperature Cross-Sectional Studies Energy Metabolism Firefighters Heart Rate Heat Stress Disorders Hot Temperature Humans Personal Protective Equipment Protective Clothing body temperature cross-sectional study energy metabolism fire fighter heart rate heat heat injury human protective clothing protective equipment	Article	Final		Scopus	2-s2.0-85094557215
Bolghanabadi S. Ganjali A. Ghalehaskar S.	Bolghanabadi Somayeh (57203849749) Ganjali Ali (57206664033) Ghalehaskar Sahar (57218583273)	57203849749 57206664033 57218583273	Investigation of thermal exposure in traditional neyshabur bakeries using heat strain and physiological indices	2019	2010	MethodsX	6			355	359	4	6	10.1016/j.mex.2019.02.003	https://www.scopus.com/inward/record.uri?eid=2-s2.0-85061786212&doi=10.1016%2fj.mex.2019.02.003&partnerID=40&md5=aaa91f617a4b2ac0047069d74320f227	Occupation				27.4	30		climate	not considered	Baker	i	Bakery is one of the occupations which are exposed to the high shear stress. The incidence of heat discomfort among traditional bakery workers is much more than machinery bakery. The aim of this study was to investigate the rate of heat strain index and temperature of drumhead under physical conditions in this group of workers. This cross-sectional study was conducted on 103 workers of the Bakeri…	Bakery Heat strain Heat Strain Score Index (HSSI) Physiological index Wet-bulb globe temperature (WBGT)	adult Article bakery worker body temperature case study comparative study cross-sectional study heart rate heat strain index heat strain score index heat stress heat tolerance human maximum permissible dose mouth temperature normal human pastry physiological process priority journal shear stress thermal exposure wet bulb globe temperature winter	Article	Final	All Open Access Gold Open Access Green Open Access	Scopus	2-s2.0-85061786212
Mihalik J.P. Sumrall A.Z. Yeargin S.W. Guskiewicz K.M. King K.B. Trulock S.C. Shields E.W.	Mihalik Jason P. (8428192600) Sumrall Adam Z. (57194277739) Yeargin Susan W. (8606869700) Guskiewicz Kevin M. (7004697944) King Kevin B. (57194285587) Trulock Scott C. (52664567900) Shields Edgar W. (7005197256)	8428192600 57194277739 8606869700 7004697944 57194285587 52664567900 7005197256	Environmental and physiological factors affect football head impact biomechanics	2017	2010	Medicine and Science in Sports and Exercise	49	10		2093	2101	8	6	10.1249/MSS.0000000000001325	https://www.scopus.com/inward/record.uri?eid=2-s2.0-85019619880&doi=10.1249%2fMSS.0000000000001325&partnerID=40&md5=a45809947bed83ed0f46a9f92c325a21	Athletics		Young Adult	Male				trained	not considered	American Football	o	Purpose Recent anecdotal trends suggest a disproportionate number of head injuries in collegiate football players occur during preseason football camp. In warmer climates this season also represents the highest risk for heat-related illness among collegiate football players. Because concussion and heat illnesses share many common symptoms we need 1) to understand if environmental conditions body …	CORE BODY TEMPERATURE DEHYDRATION ENVIRONMENTAL CONDITIONS HEAD IMPACT PHYSIOLOGICAL RESPONSE TRAUMATIC BRAIN INJURY	Acceleration Biomechanical Phenomena Body Temperature Craniocerebral Trauma Dehydration Environment Equipment Design Football Head Head Protective Devices Hot Temperature Humans Male Organism Hydration Status Prospective Studies Risk Factors Thermometry Young Adult acceleration biomechanics body temperature dehydration environment equipment design football head head injury heat helmet human hydra…	Article	Final		Scopus	2-s2.0-85019619880
Green J.M. Pritchett R.C. Crews T.R. Tucker D.C. Mclester J.R. Wickwire P.J.	Green J.M. (35373045300) Pritchett R.C. (6603810117) Crews T.R. (35551813400) Tucker D.C. (16240452000) Mclester J.R. (6602550859) Wickwire P.J. (8660099000)	35373045300 6603810117 35551813400 16240452000 6602550859 8660099000	RPE drift during cycling in 18°C vs 30°C wet bulb globe temperature	2007	2000	Journal of Sports Medicine and Physical Fitness	47	1		18	24	6	6		https://www.scopus.com/inward/record.uri?eid=2-s2.0-34247395845&partnerID=40&md5=bd8e31457c14068fd8284d63e11ea6f1	Athletics		Adult	Male	18	30		trained	not considered	Cycling	o	Aim. The potential influence of a hotter vs cooler environment on ratings of perceived exertion (RPE) estimations during longer duration exercise is not well-understood. This study compared overall and differentiated RPEs during cycling in 18°C vs 30°C wet bulb globe temperature (WBGT). Methods. Male volunteers (n=16) completed a maximal cycling trial (60 rev·min -1 25 Watts·min-1) to determine V…	Core temperature Perceived exertion Thermoregulation	Adult Analysis of Variance Bicycling Body Temperature Regulation Exercise Test Exertion Heart Rate Humans Male Oxygen Consumption Temperature adult analysis of variance article bicycle exercise exercise test heart rate human male oxygen consumption physiology temperature thermoregulation	Article	Final		Scopus	2-s2.0-34247395845
Lu S. Zhu N. Feng G. Sun L.	Lu Shilei (9747736800) Zhu Neng (55796800800) Feng Guohui (7401642058) Sun Lijing (55493011600)	9747736800 55796800800 7401642058 55493011600	Experimental research on people's heat endurance in high temperature and humidity environments	2007	2000	Shenyang Jianzhu Daxue Xuebao (Ziran Kexue Ban)/Journal of Shenyang Jianzhu University (Natural Science)	23	6		982	985	3	6		https://www.scopus.com/inward/record.uri?eid=2-s2.0-37149028560&partnerID=40&md5=cc2a09eef8464a12d434be8d11765b3f	Physiology							none	not considered	Physiology		Through the experimental research on volunteers' body in high temperature and humidity environment cabin their abilities of heat endurance physiological parameters variation and the limit values of physiological parameters were obtained under the different climatic parameters. The high temperature and humidity environments were evaluated by the above parameters and the subjective method respectiv…	Heat endurance High temperature and humidity Physiological parameters Subjective evaluation	Atmospheric humidity Atmospheric temperature Environmental testing Heat transfer High temperature and humidity People's heat endurance Physiological parameters Subjective evaluation Physiology	Article	Final		Scopus	2-s2.0-37149028560
Otani H. Ishigaki T. Kaya M. Tsujita J. Hori S.	Otani Hidenori (12240865600) Ishigaki Tohru (11438960200) Kaya Mitsuharu (7101694767) Tsujita Junzo (35577759600) Hori Seiki (7403293152)	12240865600 11438960200 7101694767 35577759600 7403293152	Comparison of tympanic membrane temperatures measured by contact and noncontact tympanic thermometers during prolonged exercise in the heat	2005	2000	Elsevier Ergonomics Book Series	3	C		21	24	3	6	10.1016/S1572-347X(05)80004-7	https://www.scopus.com/inward/record.uri?eid=2-s2.0-77957080016&doi=10.1016%2fS1572-347X%2805%2980004-7&partnerID=40&md5=9b1472485a150d71c4c57de3611eefc7	Physiology		Adult	Male	26.6	26.6		none	not considered	Physiology		We examined the agreement between the tympanic membrane temperature (Tty) measured by a contact tympanic thermometer (Contact-Tty) and the Tty measured by a noncontact tympanic thermometer (Infrared-Tty). In addition we also evaluated the usefulness of an assessment of core body temperature using a noncontact tympanic thermometer during prolonged exercise in the heat. Seven healthy male subjects …	Core body temperature Infrared tympanic thermometry Tympanic membrane temperature		Article	Final		Scopus	2-s2.0-77957080016
Froom P. Kristal-Boneh E. Ribak J. Caine Y.G.	Froom P. (35894609900) Kristal-Boneh E. (7007143931) Ribak J. (7005368979) Caine Y.G. (57192928217)	35894609900 7007143931 7005368979 57192928217	Predicting increases in skin temperature using heat stress indices and relative humidity in helicopter pilots.	1992	1990	Israel journal of medical sciences	28	45177		608	610	2	6		https://www.scopus.com/inward/record.uri?eid=2-s2.0-0026902793&partnerID=40&md5=db827982acb0bae34da7fb67d895d52d	Occupation		Adult		22	37		climate	not considered	Air Crew	i	We used measurements of heat stress in the cockpit of Bell 206 and 212 helicopters manned by a crew of two to predict changes in the skin temperatures of 50 pilots over a 1-h ground standby period. Cockpit wet bulb globe temperatures increased from 28.1 +/- 5.6 degrees C to 32.9 +/- 3.9 degrees C over the 1-h ground standby period. Skin temperatures increased from 34.7 +/- 1.1 to 35.4 +/- 1.1 deg…		Adult Aerospace Medicine Aircraft Body Temperature Regulation Heart Rate Heat Humans Humidity Military Personnel Skin Physiology Stress Temperature adult aerospace medicine aircraft article functions of the skin and its appendages heart rate heat human humidity pathophysiology physiology soldier stress temperature thermoregulation	Article	Final		Scopus	2-s2.0-0026902793
Bernard T.E. Hanna W.M.	Bernard Thomas E. (56394724100) Hanna W.Mark (7101935808)	56394724100 7101935808	Environmental effects on WBGT and HSI using a computer simulation	1988	1980	International Journal of Industrial Ergonomics	3	2		103	113	10	6	10.1016/0169-8141(88)90013-3	https://www.scopus.com/inward/record.uri?eid=2-s2.0-0024131942&doi=10.1016%2f0169-8141%2888%2990013-3&partnerID=40&md5=0a82934c10587a2dc357274768f757d4	Meteorology										o	A computer simulation was used to investigate environmental effects on Wet Bulb Globe Temperature (WBGT) and to compare WBGT to Heat Stress Index (HSI). Constant values of WBGT (isometrics) were straight lines on a psychrometric chart with a slope of -1.17 mmHg/dgC. The intercept on the dry bulb axis (zero water vapor pressure) changed with WBGT value air velocity (v) and mean wall temperature ex…		Computer Simulation Ergonomics Industrial Hygiene--Legislation Personnel--Health Effective Air Velocity Heat Stress Index Wet Bulb Globe Temperature Industrial Plants	Article	Final		Scopus	2-s2.0-0024131942
Beshir M.Y. Ramsey J.D. Burford C.L.	Beshir M.Y. (6603717762) Ramsey J.D. (7201741288) Burford C.L. (6603050880)	6603717762 7201741288 6603050880	Threshold values for the Botsball: A field study of occupational heat	1982	1980	Ergonomics	25	3		247	254	7	6	10.1080/00140138208924945	https://www.scopus.com/inward/record.uri?eid=2-s2.0-0020111960&doi=10.1080%2f00140138208924945&partnerID=40&md5=3659736ce46e5b10b509a147e1b15ef0	Occupation							none	not considered			A Botsball (BB) and an electronic instrument for measuring wet-bulb globe temperature (WBGT) were used to measure the climatic conditions of 30 different work stations in two industrial plants. Measurements were taken twice daily over a 1-year period for a total of 13489 observations. The field study substantiated several desirable features of the BB relating to its size ruggedness and ease of us…		Thermometers BOTSBALL THERMOMETERS HEAT STRESS climate heart stress industrial hygiene prevention Industrial hygiene	Article	Final		Scopus	2-s2.0-0020111960
Kuehn L.A. Machattie L.E.	Kuehn L.A. (7005675653) Machattie L.E. (6701334745)	7005675653 6701334745	A Fast Responding and Direct•Reading WBGT Index Meter	1975	1970	American Industrial Hygiene Association Journal	36	5		325	331	6	6	10.1080/0002889758507255	https://www.scopus.com/inward/record.uri?eid=2-s2.0-0016745192&doi=10.1080%2f0002889758507255&partnerID=40&md5=90115bfdc7b2da8a4b3cecd0e28cd1e6	Meteorology											A newly-developed electronic meter for quick direct measurement of the Wet Bulb Globe Temperature (WBGT) index is described. © 1975 Taylor & Francis Group LLC. All rights reserved.		climate injury mayo operation medical instrumentation methodology prevention temperature thermal exposure	Article	Final		Scopus	2-s2.0-0016745192
Jafari M.J. Khosrowabadi R. Khodakarim S. Khodagholi F. Mohammadian F.	Jafari Mohammad Javad (24466282000) Khosrowabadi Reza (35145932300) Khodakarim Soheila (49963780700) Khodagholi Fariba (8354508500) Mohammadian Farough (57211462772)	24466282000 35145932300 49963780700 8354508500 57211462772	The effects of combined exposure to noise and heat on human salivary cortisol and blood pressure	2021	2020	International Journal of Occupational Safety and Ergonomics	27	3		831	839	8	5	10.1080/10803548.2019.1659578	https://www.scopus.com/inward/record.uri?eid=2-s2.0-85074019534&doi=10.1080%2f10803548.2019.1659578&partnerID=40&md5=2c8860912a740390b03fa6de69c085cb	Physiology		Adult	Both	22	34		none	not considered	Physiology		Purpose. Noise and heat are the most important physical hazardous agents that can affect physiological parameters. This study investigated the independent and combined effects of noise and heat exposure on human saliva cortisol and blood pressure. Methods. In this experimental study 72 students were exposed to noise (at sound pressure levels of 45 75 85 and 95 dB(A)) and heat (at wet bulb globe t…	blood pressure combined exposure heat stress noise salivary cortisol	Blood Pressure Female Hot Temperature Humans Hydrocortisone Male Noise Saliva hydrocortisone blood pressure female heat human male noise saliva	Article	Final		Scopus	2-s2.0-85074019534
Ruas A.C. Maia P.A. Roscani R.C. Bitencourt D.P. Amorim F.T.	Ruas Alvaro Cesar (54955184800) Maia Paulo Alves (54955041300) Roscani Rodrigo Cauduro (57194015325) Bitencourt Daniel Pires (25026012700) Amorim Fabiano Trigueiro (22933654200)	54955184800 54955041300 57194015325 25026012700 22933654200	Heat stress monitoring based on heart rate measurements	2020	2020	Revista Brasileira de Medicina do Trabalho	18	2		232	240	8	5	10.47626/1679-4435-2020-449	https://www.scopus.com/inward/record.uri?eid=2-s2.0-85096287657&doi=10.47626%2f1679-4435-2020-449&partnerID=40&md5=ef54139560ebfbcb58e889b152c922e2	Occupation							none	not considered		o	Currently occupational heat exposure is usually measured using environmental variables such as the wet bulb globe temperature index. The costs of heat stress monitoring include the acquisition of specialized equipment and the recruitment of trained personnel. In rapidly changing environments such as outdoor settings these assessments must be conducted on a daily basis. The wet bulb globe temperat…	Heart rate Heat exposure Heat stress		Article	Final	All Open Access Gold Open Access Green Open Access	Scopus	2-s2.0-85096287657
Cheng W. Spengler J.O. Brown R.D.	Cheng Wenwen (57193521074) Spengler J.O. (16040508100) Brown Robert D. (55574216794)	57193521074 16040508100 55574216794	A comprehensive model for estimating heat vulnerability of young athletes	2020	2020	International Journal of Environmental Research and Public Health	17	17	6156	1	11	10	5	10.3390/ijerph17176156	https://www.scopus.com/inward/record.uri?eid=2-s2.0-85090011762&doi=10.3390%2fijerph17176156&partnerID=40&md5=5e3f4ed500c97c6d755cafef0a66583a	Athletics		Child					none	not considered	Athlete	o	Current methods for estimating heat vulnerability of young athletes use a heat index (HI) or a wet bulb globe thermometer (WBGT) neither of which fully include the environmental or physiological characteristics that can affect a person’s heat budget particularly where activity occurs on a synthetic surface. This study analyzed and compared the standard methods HI and WBGT with a novel and more co…	Ballfield design Energy budget thermal model Heat stress index WBGT Young athletes thermal health	Adolescent Adult Athletes Child Extreme Heat Football Heat Stress Disorders Hot Temperature Humans Soccer comparative study energy budget heating micrometeorology numerical model sport thermometry vulnerability young population adult Article athlete child comfort controlled study decision making energy metabolism football football player game heat index heat injury heat safety heat stress heat vu…	Article	Final	All Open Access Gold Open Access Green Open Access	Scopus	2-s2.0-85090011762
Takakura J. Fujimori S. Takahashi K. Hijioka Y. Honda Y.	Takakura Jun’ya (57194621804) Fujimori Shinichiro (36971176800) Takahashi Kiyoshi (55741327300) Hijioka Yasuaki (23993507900) Honda Yasushi (56336538800)	57194621804 36971176800 55741327300 23993507900 56336538800	Site-specific hourly resolution wet bulb globe temperature reconstruction from gridded daily resolution climate variables for planning climate change adaptation measures	2019	2010	International Journal of Biometeorology	63	6		787	800	13	5	10.1007/s00484-019-01692-3	https://www.scopus.com/inward/record.uri?eid=2-s2.0-85062014326&doi=10.1007%2fs00484-019-01692-3&partnerID=40&md5=afca2c16e13ceffdc459a09abf24f9d9	Meteorology										o	Changes in the environmental heat stress need to be properly evaluated to manage the risk of heat-related illnesses particularly in the context of climate change. The wet bulb globe temperature (WBGT) is a useful index for evaluating heat stress and anticipating conditions related to heat-related illness in the present climate but projecting the WBGT with a sufficiently high temporal and spatial …	Climate change Diurnal variation Heat stress Statistical downscaling WBGT	Climate Change Heat Stress Disorders Hot Temperature Humans Japan Occupational Exposure Temperature climate change heat heat injury human Japan occupational exposure temperature	Article	Final	All Open Access Bronze Open Access	Scopus	2-s2.0-85062014326
Smith C.R. Butts C.L. Adams J.D. Tucker M.A. Moyen N.E. Ganio M.S. McDermott B.P.	Smith Cody R. (57061158000) Butts Cory L. (57062142900) Adams J.D. (56372555000) Tucker Matthew A. (56513251100) Moyen Nicole E. (56014186700) Ganio Matthew S. (8080315000) McDermott Brendon P. (16836897300)	57061158000 57062142900 56372555000 56513251100 56014186700 8080315000 16836897300	Effect of a cooling kit on physiology and performance following exercise in the heat	2018	2010	Journal of Sport Rehabilitation	27	5		413	418	5	5	10.1123/jsr.2016-0116	https://www.scopus.com/inward/record.uri?eid=2-s2.0-85053352387&doi=10.1123%2fjsr.2016-0116&partnerID=40&md5=473decf4eccb55ff923a1fb7ecbe202c	Athletics		Young Adult	Both	31.5	31.5		none	not considered	Physiology	o	Context: Exercising in the heat leads to an increase in body temperature that can increase the risk of heat illness or cause detriments in exercise performance. Objective: To examine a phase change heat emergency kit (HEK) on thermoregulatory and perceptual responses and subsequent exercise performance following exercise in the heat. Design: Two randomized crossover trials that consisted of 30 mi…	Core temperature Exercise performance Exertional heat illness Phase change cooling Thermoregulation	Adult Athletic Performance Body Temperature Body Temperature Regulation Cold Temperature Cross-Over Studies Exercise Female Hot Temperature Humans Male Myalgia Skin Temperature Young Adult adult athletic performance body temperature cold controlled study crossover procedure exercise female heat human male myalgia physiology randomized controlled trial skin temperature thermoregulation young adult	Article	Final		Scopus	2-s2.0-85053352387
Garzón-Villalba X.P. Wu Y. Ashley C.D. Bernard T.E.	Garzón-Villalba Ximena P. (57191871729) Wu Yougui (7406895582) Ashley Candi D. (7103287959) Bernard Thomas E. (56394724100)	57191871729 7406895582 7103287959 56394724100	Heat stress risk profiles for three non-woven coveralls	2018	2010	Journal of Occupational and Environmental Hygiene	15	1		80	85	5	5	10.1080/15459624.2017.1388514	https://www.scopus.com/inward/record.uri?eid=2-s2.0-85039732645&doi=10.1080%2f15459624.2017.1388514&partnerID=40&md5=92c6fd77a38fdb96848b33b99f245b51	Physiology							none	not considered			The ACGIH® Threshold Limit Value® (TLV®) is used to limit heat stress exposures so that most workers can maintain thermal equilibrium. That is the TLV was set to an upper limit of Sustainable exposures for most people. This article addresses the ability of the TLV to differentiate between Sustainable and Unsustainable heat exposures for four clothing ensembles over a range of environmental factor…	CAV clothing exposure limit heat stress WBGT	Adult Basal Metabolism Body Temperature Female Heart Rate Heat-Shock Response Humans Humidity Logistic Models Male Protective Clothing ROC Curve adult basal metabolic rate body temperature female heart rate heat shock response human humidity male physiology protective clothing receiver operating characteristic statistical model	Article	Final		Scopus	2-s2.0-85039732645
Borne R. Hausswirth C. Costello J.T. Bieuzen F.	Borne R. (56017131400) Hausswirth C. (56229407700) Costello J.T. (36090945400) Bieuzen F. (15020265100)	56017131400 56229407700 36090945400 15020265100	Low-frequency electrical stimulation combined with a cooling vest improves recovery of elite kayakers following a simulated 1000-m race in a hot environment	2015	2010	Scandinavian Journal of Medicine and Science in Sports	25	S1		219	228	9	5	10.1111/sms.12392	https://www.scopus.com/inward/record.uri?eid=2-s2.0-84928809131&doi=10.1111%2fsms.12392&partnerID=40&md5=0a086119262e91a5d0a048b5d3b9ae6e	Athletics		Adult		32	32		trained	cool	Athlete	o	This study compared the effects of a low-frequency electrical stimulation (LFES Veinoplus® Sport Ad Rem Technology Paris France) a low-frequency electrical stimulation combined with a cooling vest (LFESCR) and an active recovery combined with a cooling vest (ACTCR) as recovery strategies on performance (racing time and pacing strategies) physiologic and perceptual responses between two sprint kay…	Cooling strategy Exercise-induced heat stress High-intensity exercise Low-intensity exercise Post-race recovery strategy	Adult Athletic Performance Body Temperature Regulation Clothing Cold Temperature Cross-Over Studies Electric Stimulation Hot Temperature Humans Male Perception Ships Sports Thermosensing Time Factors adult adverse effects athletic performance clothing cold comparative study controlled study crossover procedure electrostimulation heat human male perception physiology randomized controlled trial sh…	Article	Final	All Open Access Bronze Open Access Green Open Access	Scopus	2-s2.0-84928809131
O'Neal E.K. Poulos S.P. Bishop P.A.	O'Neal E.K. (31967822500) Poulos S.P. (7003326779) Bishop P.A. (7201938882)	31967822500 7003326779 7201938882	Hydration profile and influence of beverage contents on fluid intake by women during outdoor recreational walking	2012	2010	European Journal of Applied Physiology	112	12		3971	3982	11	5	10.1007/s00421-012-2372-2	https://www.scopus.com/inward/record.uri?eid=2-s2.0-84869229353&doi=10.1007%2fs00421-012-2372-2&partnerID=40&md5=f0974ae78b4f21a1cae5a837a1705599	Physiology		Adult	Both				none	cool	Physiology		This study examined hydration status sweat losses and the effects of flavoring and electrolytes on fluid intake for women (n = 27 age = 24 ± 4 years) walking at a self-selected pace for 1 h on a 1 km outdoor path during summer mornings or evenings. Over five consecutive days participants consumed ad libitum one non-caloric beverage containing: (1) water (W) (2) acidified water (AW) (3) acidified …	Fluid intake Hydration Recreational exercise Sports beverage Walking	Acids Adult Beverages Drinking Electrolytes Female Flavoring Agents Humans Specific Gravity Sweat Urine Walking Water acid electrolyte flavoring agent water adult article beverage chemistry drinking female human physiology relative density secretion (process) sweat urine walking	Article	Final		Scopus	2-s2.0-84869229353
Ashley C.D. Bernard T.E.	Ashley Candi D. (7103287959) Bernard Thomas E. (56394724100)	7103287959 56394724100	Effects of hoods and flame-retardant fabrics on WBGT clothing adjustment factors	2008	2000	Journal of Occupational and Environmental Hygiene	5	1		59	62	3	5	10.1080/15459620701764358	https://www.scopus.com/inward/record.uri?eid=2-s2.0-40449113239&doi=10.1080%2f15459620701764358&partnerID=40&md5=1441ab3a660aaf66438ef62bde375433	Occupation		Adult	Both				none	protective clothing	Physiology		Personal protective clothing (PPC) may include hoods and flame-retardant (FR) fabrics that may affect heat transfer and thus the critical wet bulb globe temperature (WBGTcrit) to maintain thermal equilibrium. The purpose of this study was to compare the differences in WBGTcrit for hooded vs. nonhooded versions of particle barrier and vapor barrier coveralls as well as for coveralls made of two fl…	Heat stress Protective clothing WBGT	Adult Body Temperature Female Flame Retardants Heart Rate Heat Stress Disorders Humans Humidity Male Oxygen Polyethylene Polymers Protective Clothing Temperature Textiles Walking flame retardant oxygen polyethylene polymer tyvek unclassified drug adult article body temperature clinical trial comparative study female heart rate heat injury human humidity male metabolism protective clothing tempera…	Article	Final		Scopus	2-s2.0-40449113239
Moran D.S. Pandolf K.B. Epstein Y. Heled Y. Shapiro Y. Gonzalez R.R.	Moran Daniel S. (7102227999) Pandolf Kent B. (7006234742) Epstein Yoram (56938262900) Heled Yuval (6701472015) Shapiro Yair (7102175989) Gonzalez Richard R. (7403455485)	7102227999 7006234742 56938262900 6701472015 7102175989 7403455485	Validation of the environmental stress index (ESI) for physiological variables	2005	2000	Elsevier Ergonomics Book Series	3	C		495	501	6	5	10.1016/S1572-347X(05)80077-1	https://www.scopus.com/inward/record.uri?eid=2-s2.0-77957040157&doi=10.1016%2fS1572-347X%2805%2980077-1&partnerID=40&md5=86096e3e5d391625af2d28836b3d8379	Physiology		Young Adult	Male				none	protective clothing	Physiology	o	A new environmental stress index (ESI) based on ambient temperature (Ta) relative humidity (RH) and solar radiation (SR) was recently suggested as a potential substitute for the wet-bulb globe temperature (WBGT) index. The purpose of this study was to evaluate and validate ESI for three different physiological variables including rectal temperature (Tre) heart rate (HR) and sweat rate (msw). A da…	Core temperature Exercise Heart rate Hot climate Predictive indices Rectal temperature Strain		Article	Final		Scopus	2-s2.0-77957040157
Cortés-Vizcaíno C. Bernard T.E.	Cortés-Vizcaíno C. (6602197965) Bernard T.E. (56394724100)	6602197965 56394724100	Effects on heat stress of a flame-retardant ensemble for aluminum smelters	2000	2000	American Industrial Hygiene Association Journal	61	6		873	876	3	5	10.1080/15298660008984600	https://www.scopus.com/inward/record.uri?eid=2-s2.0-0034450875&doi=10.1080%2f15298660008984600&partnerID=40&md5=9912d71065f627c135690d5c1df63cf0	Occupation		Young Adult	Male				none	protective clothing	Physiology		A common belief is that a flame-retardant clothing ensemble will increase the level of heat stress over ordinary cotton work clothes. This is supported by bench tests on fabrics that indicate higher insulation and vapor resistance values for flame-retardant clothing. This research compared a flame-retardant clothing ensemble for an aluminum smelter (Zirpo wool shirt and FR8 denim pants) with typi…	Heat stress Protective clothing Threshold limit values	flame retardant adult aluminum factory article clothing heat stress human human experiment humidity male normal human occupational hazard smelter temperature textile industry treadmill	Article	Final		Scopus	2-s2.0-0034450875
Reneau P.D. Bishop P.A. Ashley C.D.	Reneau Paul D. (6602808212) Bishop Philip A. (7201938882) Ashley Candi D. (7103287959)	6602808212 7201938882 7103287959	A comparison of physiological responses to two types of particle barrier vapor permeable clothing ensembles	1999	1990	American Industrial Hygiene Association Journal	60	4		495	501	6	5	10.1080/00028899908984470	https://www.scopus.com/inward/record.uri?eid=2-s2.0-0032858632&doi=10.1080%2f00028899908984470&partnerID=40&md5=48132934b829f83b63bf5d4372d4066d	Occupation		Adult	Male				none	protective clothing	Physiology		Chemical protective clothing (PC) use while working results in elevated rectal temperatures (Tre) that limit work time. Particle barrier vapor permeable (PBVP) PCs allow workers to cool themselves by evaporating some sweat. The purpose of this study was to compare the effects on worker productivity of two types of PBVP suits a Kleenguard® (PPPC) (Kimberly Clark) and a Tyvek® (PEPC) (DuPont) suit.…	Body temperature Chemical protective clothing Particle barrier Vapor permeable fabric	adult article core temperature human human experiment job performance male normal human occupational exposure productivity protective clothing sweating work resumption work schedule	Article	Final		Scopus	2-s2.0-0032858632
Cadarette B.S. Levine L. Rock P.B. Stephenson L.A. Kolka M.A.	Cadarette B.S. (6602154235) Levine L. (7202673130) Rock P.B. (35407107500) Stephenson L.A. (7102276744) Kolka M.A. (7003801944)	6602154235 7202673130 35407107500 7102276744 7003801944	Effects of atropine on thermoregulatory responses to exercise in different environments	1986	1980	Aviation Space and Environmental Medicine	57	11		1050	1055	5	5		https://www.scopus.com/inward/record.uri?eid=2-s2.0-0023019049&partnerID=40&md5=893461104000fcf14a860584b6e7f004	Physiology				27.5	29.1		acclimatized	not considered	Physiology		The thermoregulatory effects of atropine (2 mg im) were examined in six heat-acclimated subjects during exercise in three environments which provided different evaporative capacities but similar heat stress as indicated by the wet bulb globe temperature index (WBGT). Subjects walked in environments of Ta=42.3°C Tdp=14.6°C WBGT=29.1°C (HD) Ta=33.9°C Tdp=23.5°C WBGT=28.9°C (WM) Ta=30.4°C Tdp=23.8°C…		Adult Atropine Body Temperature Body Temperature Regulation Exertion Heart Rate Heat Humans Male Skin Temperature Sweating Time Factors atropine autonomic nervous system body temperature cardiovascular system drug efficacy etiology exercise heart heart rate heat stress human human experiment intramuscular drug administration methodology nervous system normal human skin temperature sweating thermo…	Article	Final		Scopus	2-s2.0-0023019049
Becker F.N. Fink A.H. Bissolli P. Pinto J.G.	Becker Florian N. (57777769200) Fink Andreas H. (56522444900) Bissolli Peter (6508389989) Pinto Joaquim G. (55806727200)	57777769200 56522444900 6508389989 55806727200	Towards a more comprehensive assessment of the intensity of historical European heat waves (1979–2019)	2022	2020	Atmospheric Science Letters	23	11	e1120				4	10.1002/asl.1120	https://www.scopus.com/inward/record.uri?eid=2-s2.0-85133402597&doi=10.1002%2fasl.1120&partnerID=40&md5=168d3d6fc27c9c9fd6ed05e6b9beb8e2	Meteorology										o	Europe has been affected by record-breaking heat waves in recent decades. Using station data and a gridded reanalysis as input four commonly used heat wave indices the heat wave magnitude index daily (HWMId) excess heat factor (EHF) wet-bulb globe temperature (WBGT) and universal thermal climate index (UTCI) are computed. The extremeness of historical European heat waves between 1979 and 2019 usi…	duration heat wave indices intensity large-scale spatial extent	Europe assessment method comparative study heat wave historical perspective spatiotemporal analysis tracking	Article	Final	All Open Access Gold Open Access Green Open Access	Scopus	2-s2.0-85133402597
Shimazaki T. Anzai D. Watanabe K. Nakajima A. Fukuda M. Ata S.	Shimazaki Takunori (56494473900) Anzai Daisuke (24330813800) Watanabe Kenta (57430371100) Nakajima Atsushi (57430371200) Fukuda Mitsuhiro (57430333800) Ata Shingo (6701731071)	56494473900 24330813800 57430371100 57430371200 57430333800 6701731071	Heat Stroke Prevention in Hot Specific Occupational Environment Enhanced by Supervised Machine Learning with Personalized Vital Signs	2022	2020	Sensors	22	1	395				4	10.3390/s22010395	https://www.scopus.com/inward/record.uri?eid=2-s2.0-85123651416&doi=10.3390%2fs22010395&partnerID=40&md5=ef92c5f7046212b5e925c54a86accfe9	Physiology							none	not considered	Physiology		Recently wet-bulb globe temperature (WBGT) has attracted a lot of attention as a useful index for measuring heat strokes even when core body temperature cannot be available for the prevention. However because the WBGT is only valid in the vicinity of the WBGT meter the actual ambient heat could be different even in the same room owing to ventilation clothes and body size especially in hot specifi…	Heat stroke prevention Supervised machine learning Vital sensing WBGT	Body Temperature Heat Stress Disorders Heat Stroke Hot Temperature Humans Supervised Machine Learning Hot working Patient monitoring Physiology Heat strains Heat stroke Heat stroke prevention Occupational environment Strain-temperature Supervised machine learning Temperature meters Vital sensing Vital sign Wet-bulb globe temperatures body temperature heat heat injury heat stroke human supervised …	Article	Final	All Open Access Gold Open Access Green Open Access	Scopus	2-s2.0-85123651416
Lee S.-Y. Lung S.-C.C. Chiu P.-G. Wang W.-C. Tsai I.-C. Lin T.-H.	Lee Shih-Yu (55870351200) Lung Shih-Chun Candice (7005770051) Chiu Ping-Gin (57358050900) Wang Wen-Cheng (57113869300) Tsai I-Chun (7004508767) Lin Thung-Hong (56544883100)	55870351200 7005770051 57358050900 57113869300 7004508767 56544883100	Northern Hemisphere Urban Heat Stress and Associated Labor Hour Hazard from ERA5 Reanalysis	2022	2020	International Journal of Environmental Research and Public Health	19	13	8163				4	10.3390/ijerph19138163	https://www.scopus.com/inward/record.uri?eid=2-s2.0-85133207895&doi=10.3390%2fijerph19138163&partnerID=40&md5=b7c7c3682458da21cc66f47d1e2415be	Meteorology										o	Increasing surface air temperature is a fundamental characteristic of a warming world. Rising temperatures have potential impacts on human health through heat stress. One heat stress metric is the wet-bulb globe temperature which takes into consideration the effects of radiation humidity and wind speed. It also has broad health and environmental implications. This study presents wet-bulb globe te…	heat stress labor hour reduction urban population exposure wet-bulb globe temperature	Heat Stress Disorders Heat-Shock Response Hot Temperature Humans Humidity Weather air temperature developing world employment health risk Northern Hemisphere occupational exposure urban area urban population weather forecasting article city developing country heat stress human Northern Hemisphere practice guideline tropics urban population warming weather worker heat heat injury heat shock respon…	Article	Final	All Open Access Gold Open Access Green Open Access	Scopus	2-s2.0-85133207895
Anderson C.A.J. Stewart I.B. Stewart K.L. Linnane D.M. Patterson M.J. Hunt A.P.	Anderson Christopher A.J. (57263405300) Stewart Ian B. (35273668600) Stewart Kelly L. (24377165500) Linnane Denise M. (6507659146) Patterson Mark J. (7402379237) Hunt Andrew P. (25937210300)	57263405300 35273668600 24377165500 6507659146 7402379237 25937210300	Sex-based differences in body core temperature response across repeat work bouts in the heat	2022	2020	Applied Ergonomics	98		103586				4	10.1016/j.apergo.2021.103586	https://www.scopus.com/inward/record.uri?eid=2-s2.0-85115151551&doi=10.1016%2fj.apergo.2021.103586&partnerID=40&md5=8b5c7256ad53c8f27bb7fefd57227563	Occupation		Adult	Both	38	32.5		none	protective clothing	Physiology		Objective: To investigate the effects of repeated work bouts in the heat on peak body core temperature and to explore sex-based differences in body core temperature responses. Methods: Fourteen males and fifteen females performed four work bouts (two heavy and two moderate alternating) in 32.5 °C Wet Bulb Globe Temperature (WBGT) each separated by 30-min seated rest in 28.0 °C WBGT. Participants …	Heat stress Military Thermoregulation	Body Temperature Body Temperature Regulation Female Heart Rate Heat Stress Disorders Hot Temperature Humans Male Physical Exertion Temperature Armor Body armour Body core temperatures Combat uniforms Heat stress Military Recovery periods Temperature elevation Temperature response Thermoregulation Wet-bulb globe temperatures adult army Article core temperature female heart rate heat stress human m…	Article	Final	All Open Access Green Open Access	Scopus	2-s2.0-85115151551
King K.E. McCormick J.J. Notley S.R. Fujii N. Kenny G.P.	King Kelli E. (57205697463) McCormick James J. (56579718000) Notley Sean R. (54412850900) Fujii Naoto (15046573000) Kenny Glen P. (7201620912)	57205697463 56579718000 54412850900 15046573000 7201620912	Serum Klotho Concentrations in Young and Older Men During Prolonged Exercise in Temperate and Hot Conditions	2022	2020	Current Aging Science	15	2		180	185	5	4	10.2174/1874609815666220304200939	https://www.scopus.com/inward/record.uri?eid=2-s2.0-85133856099&doi=10.2174%2f1874609815666220304200939&partnerID=40&md5=08f7be176eb139cb6bbdd530db917739	Physiology		Many	Male	16	32		none	not considered	Physiology		Background: The protein klotho protects cellular function during various physiological stressors such as exercise however it is unknown how the age-related decline in klotho production affects responses during exercise especially in the heat. Objective: Our objective was to determine the effect of exercise in temperate and hot environmental conditions on serum klotho concentrations in young and o…	aging exercise heat stress klotho metabolic stress serum	Aged Body Temperature Environment Exercise Exercise Test Hot Temperature Humans Male klotho protein adult age Article blood sampling core temperature environmental temperature exercise exercise recovery heat stress human human experiment male metabolic rate middle aged moderate intensity exercise protein blood level relative humidity treadmill exercise walking young adult aged body temperature en…	Article	Final		Scopus	2-s2.0-85133856099
Mori K. Nagano C. Fukuzawa K. Hoshuyama N. Tanaka R. Nishi K. Hashimoto K. Horie S.	Mori Kimiyo (57322074600) Nagano Chikage (10340548200) Fukuzawa Kimie (57322313800) Hoshuyama Natsuko (57563760700) Tanaka Riho (57563760800) Nishi Kento (57563007300) Hashimoto Kahori (57322074500) Horie Seichi (7102527693)	57322074600 10340548200 57322313800 57563760700 57563760800 57563007300 57322074500 7102527693	Mitigation of heat strain by wearing a long-sleeve fan-attached jacket in a hot or humid environment	2022	2020	Journal of Occupational Health	64	1	e12323				4	10.1002/1348-9585.12323	https://www.scopus.com/inward/record.uri?eid=2-s2.0-85127670044&doi=10.1002%2f1348-9585.12323&partnerID=40&md5=7f2a6c560de44fcee006af149b43d89c	Athletics		Adult	Male	29	29		none	cool	Physiology		Objectives: This study examined whether a fan-attached jacket (FAJ) may mitigate the heat strain in hot or humid environment. Methods: Nine healthy men engaged in 60-min sessions on a bicycle ergometer (4 metabolic equivalents [METs] workload) in hot-dry (40°C and 30% relative humidity) and warm-humid (30°C and 85% relative humidity) environments. Both are equivalent to an approximately 29°C wet-…	cooling garment core temperature fan-attached jacket heat-related illness humidity occupational health service	Body Temperature Body Temperature Regulation Heart Rate Hot Temperature Humans Humidity Male Temperature body temperature heart rate heat human humidity male temperature thermoregulation	Article	Final	All Open Access Gold Open Access Green Open Access	Scopus	2-s2.0-85127670044
Benjamin C.L. Sekiguchi Y. Armstrong L.E. Manning C.N. Struder J.F. Butler C.R. Huggins R.A. Stearns R.L. Lee E.C. Casa D.J.	Benjamin Courteney L. (57205147262) Sekiguchi Yasuki (57202922031) Armstrong Lawrence E. (55817551967) Manning Ciara N. (57223018776) Struder Jeb F. (57223003512) Butler Cody R. (57219874482) Huggins Robert A. (7102879189) Stearns Rebecca L. (35079652900) Lee Elaine C. (16836795400) Casa Douglas J. (7004374101)	57205147262 57202922031 55817551967 57223018776 57223003512 57219874482 7102879189 35079652900 16836795400 7004374101	The efficacy of weekly and bi-weekly heat training to maintain the physiological benefits of heat acclimation	2022	2020	Journal of Science and Medicine in Sport	25	3		255	260	5	4	10.1016/j.jsams.2021.10.006	https://www.scopus.com/inward/record.uri?eid=2-s2.0-85118742854&doi=10.1016%2fj.jsams.2021.10.006&partnerID=40&md5=c1b5a1410c0823fe19ae82b21d808afd	Athletics		Adult	Male	28.4	31		acclimatized	not considered	Athlete	o	Objectives: To examine the efficacy of weekly and bi-weekly heat training to maintain heat acclimatization (HAz) and heat acclimation (HA) for 8 weeks in aerobically trained athletes. Design: Randomized between-group. Methods: Twenty-four males (mean [m ± standard deviation [sd] (age 34 ± 12 y body mass 72.6 ± 8.8 kg VO2peak 57.7 ± 6.8 mL·kg−1·min−1) completed five trials (baseline following HAz …	Adaptation Aerobic performance Endurance Thermoregulation	Acclimatization Adaptation Physiological Adult Exercise Heart Rate Hot Temperature Humans Male Middle Aged Young Adult adult Article body mass clinical article controlled study endurance training heart rate heat acclimatization human hyperthermia male peak oxygen uptake physiological adaptation randomized controlled trial rectal temperature skin temperature steady state treadmill exercise acclima…	Article	Final		Scopus	2-s2.0-85118742854
Guyer H. Georgescu M. Hondula D.M. Wardenaar F. Vanos J.	Guyer Haven (57208864082) Georgescu Matei (7103081749) Hondula David M (25928506000) Wardenaar Floris (56899055200) Vanos Jennifer (35604920700)	57208864082 7103081749 25928506000 56899055200 35604920700	Identifying the need for locally-observed wet bulb globe temperature across outdoor athletic venues for current and future climates in a desert environment	2021	2020	Environmental Research Letters	16	12	124042				4	10.1088/1748-9326/ac32fb	https://www.scopus.com/inward/record.uri?eid=2-s2.0-85120816898&doi=10.1088%2f1748-9326%2fac32fb&partnerID=40&md5=c1346614c04b67fd88b29113f1968faa	Athletics		Young Adult		25	32		none	not considered	Athlete	o	Exertional heat illness and stroke are serious concerns across youth and college sports programs. While some teams and governing bodies have adopted the wet bulb globe temperature (WBGT) few practitioners use measurements on the field of play rather they often rely on regionally modeled or estimated WBGT. However urban development-induced heat and projected climate change increase exposure to hea…	athletics climate change extreme heat heat illness humidity solar radiation wet bulb globe temperature	Arizona Tempe United States Atmospheric temperature Climate change Diseases Urban growth Weather information services 'current College sports Condition Extreme heat Future climate Heat illness Heat stroke Regional weather Weather stations Wet-bulb globe temperatures climate change desert future prospect identification method regional climate stroke weather station Sports	Article	Final	All Open Access Gold Open Access	Scopus	2-s2.0-85120816898
Benjamin C.L. Sekiguchi Y. Morrissey M.C. Butler C.R. Filep E.M. Stearns R.L. Casa D.J.	Benjamin Courteney L. (57205147262) Sekiguchi Yasuki (57202922031) Morrissey Margaret C. (57201254872) Butler Cody R. (57219874482) Filep Erica M. (57219238974) Stearns Rebecca L. (35079652900) Casa Douglas J. (7004374101)	57205147262 57202922031 57201254872 57219874482 57219238974 35079652900 7004374101	The effects of hydration status and ice-water dousing on physiological and performance indices during a simulated soccer match in the heat	2021	2020	Journal of Science and Medicine in Sport	24	8		723	728	5	4	10.1016/j.jsams.2021.05.013	https://www.scopus.com/inward/record.uri?eid=2-s2.0-85107907411&doi=10.1016%2fj.jsams.2021.05.013&partnerID=40&md5=6b5a9887c2aa31e31067933e3f81905d	Physiology		Young Adult		27.6	28.4		trained	cool	Athlete	o	Objectives: To assess the effects of hydration status and ice-water dousing on physiological and performance parameters. Design: Randomized crossover. Methods: Twelve athletes (mean[M] ± standard deviation[SD] age 20 ± 1 years height 174 ± 8 cm body mass 72.1 ± 11.0 kg VO2max 53.9 ± 7.3 mL⋅kg−1⋅min−1) completed four trials (euhydrated without dousing hypohydrated without dousing euhydrated with d…	Aerobic Anaerobic Cooling Fluid intake	Athletic Performance Body Mass Index Body Temperature Regulation Cognition Cross-Over Studies Cryotherapy Fluid Therapy Heart Rate Heat Stress Disorders Hot Temperature Humans Humidity Ice Reaction Time Soccer Young Adult ice water ice adult Article cognition controlled study crossover procedure environmental temperature female heart rate heat human human experiment humidity hydration status male…	Article	Final		Scopus	2-s2.0-85107907411
Smith J.W. Bello M.L. Price F.G.	Smith Johneric W. (8224117900) Bello Marissa L. (57208335497) Price Ffion G. (57219405966)	8224117900 57208335497 57219405966	A case-series observation of sweat rate variability in endurance-trained athletes	2021	2020	Nutrients	13	6	1807				4	10.3390/nu13061807	https://www.scopus.com/inward/record.uri?eid=2-s2.0-85106423113&doi=10.3390%2fnu13061807&partnerID=40&md5=950bca8af7c815eb505352990cbe14d8	Athletics				10	20		trained	cool	Athlete	o	Adequate fluid replacement during exercise is an important consideration for athletes however sweat rate (SR) can vary day-to-day. The purpose of this study was to investigate day-to-day variations in SR while performing self-selected exercise sessions to evaluate error in SR estimations in similar temperature conditions. Thirteen endurance-trained athletes completed training sessions in a case-s…	Fluid balance Fluid loss Hyperhydration Hypohydration Hyponatremia	Athletes Bicycling Dehydration Eating Endurance Training Exercise Female Humans Male Plant Roots Running Sweat Temperature Article athlete body mass body weight body weight change cycling dehydration endurance training exercise intensity female fluid balance human human experiment hydration status hyponatremia male post hoc analysis running sweating wet bulb temperature dehydration eating exercis…	Article	Final	All Open Access Gold Open Access Green Open Access	Scopus	2-s2.0-85106423113
Matsumoto K. Tachiiri K. Su X.	Matsumoto Ken'Ichi (55471186100) Tachiiri Kaoru (14049512800) Su Xuaming (54417995600)	55471186100 14049512800 54417995600	Heat stress labor productivity and economic impacts: Analysis of climate change impacts using two-way coupled modeling	2021	2020	Environmental Research Communications	3	12	125001				4	10.1088/2515-7620/ac3e14	https://www.scopus.com/inward/record.uri?eid=2-s2.0-85122135092&doi=10.1088%2f2515-7620%2fac3e14&partnerID=40&md5=a91ff9cf318206f1bdd36136ca0f93c7	Occupation							none	not considered		o	Climate change affects various fundamental human activities and understanding the consequences of its impacts is essential. Among them heat stress considerably affects economic conditions. Furthermore when analyzing the socioeconomic impacts of climate change both socioeconomic and climate systems must be considered simultaneously though such studies are scarce. This study aimed to evaluate the s…	Climate change Computable general equilibrium model Earth system model of intermediate complexity Economic impact Heat stress Model coupling	climate change comparative advantage complexity computable general equilibrium analysis economic impact Gross Domestic Product health impact heat wave labor productivity model test socioeconomic impact temperature effect	Article	Final	All Open Access Gold Open Access	Scopus	2-s2.0-85122135092
Henderson M.J. Chrismas B.C.R. Stevens C.J. Novak A. Fransen J. Coutts A.J. Taylor L.	Henderson Mitchell J. (57202195013) Chrismas Bryna C.R. (35084806400) Stevens Christopher J. (55626777200) Novak Andrew (57192188748) Fransen Job (54928631000) Coutts Aaron J. (7005163036) Taylor Lee (24282305000)	57202195013 35084806400 55626777200 57192188748 54928631000 7005163036 24282305000	Additional clothing increases heat load in elite female Rugby sevens players	2021	2020	International Journal of Sports Physiology and Performance	16	10		1424	1431	7	4	10.1123/IJSPP.2020-0620	https://www.scopus.com/inward/record.uri?eid=2-s2.0-85115686084&doi=10.1123%2fIJSPP.2020-0620&partnerID=40&md5=d748cee5999621bd9b845a87ec9a22ec	Athletics		Adult	Female	27.5	34.8		trained	not considered	Athlete	o	Purpose: To determine whether elite female rugby sevens players are exposed to core temperatures (Tc) during training in the heat that replicate the temperate match demands previously reported and to investigate whether additional clothing worn during a hot training session meaningfully increases the heat load experienced. Methods: A randomized parallel-group study design was employed with all pl…	Acclimation Core temperature Hyperthermia Intermittent sport Team sport	Clothing Female Hot Temperature Humans Rugby Sweating clothing controlled study female heat human randomized controlled trial rugby sweating	Article	Final	All Open Access Green Open Access	Scopus	2-s2.0-85115686084
Kodera S. Hirata A. Miura F. Rashed E.A. Hatsusaka N. Yamamoto N. Kubo E. Sasaki H.	Kodera Sachiko (14119850800) Hirata Akimasa (7202188563) Miura Fumiaki (57219221958) Rashed Essam A. (24484116300) Hatsusaka Natsuko (39361370200) Yamamoto Naoki (55599876800) Kubo Eri (7006429999) Sasaki Hiroshi (57216228336)	14119850800 7202188563 57219221958 24484116300 39361370200 55599876800 7006429999 57216228336	Model-based approach for analyzing prevalence of nuclear cataracts in elderly residents	2020	2020	Computers in Biology and Medicine	126		104009				4	10.1016/j.compbiomed.2020.104009	https://www.scopus.com/inward/record.uri?eid=2-s2.0-85091772712&doi=10.1016%2fj.compbiomed.2020.104009&partnerID=40&md5=88a8ca3e979cd1d8b314ea24207777cc	Health		Elderly					none	not considered	Health	o	Recent epidemiological studies have hypothesized that the prevalence of cortical cataracts is closely related to ultraviolet radiation. However the prevalence of nuclear cataracts is higher in elderly people in tropical areas than in temperate areas. The dominant factors inducing nuclear cataracts have been widely debated. In this study the temperature increase in the lens due to exposure to ambi…	Bioheat modeling Finite-difference time-domain computation Heat accumulation Lens temperature Nuclear cataract Thermoregulation Wet-bulb globe temperature	Meteorology Ambient conditions Epidemiological studies Maximum temperature Model based approach Strong correlation Temperature increase Thermoregulatory response Wet-bulb globe temperatures adult aged Article Asia cataract environmental exposure female geriatric patient heat stress human lens major clinical study male prevalence priority journal solar radiation temperature thermal analysis therma…	Article	Final	All Open Access Green Open Access	Scopus	2-s2.0-85091772712
Rodrigues Júnior J.F.C. Mckenna Z. Amorim F.T. Da Costa Sena A.F. Mendes T.T. Veneroso C.E. Torres Cabido C.E. Sevilio De Oliveira Júnior M.N.	Rodrigues Júnior Jefferson Fernando Coelho (57219198137) Mckenna Zachary (57190859703) Amorim Fabiano Trigueiro (22933654200) Da Costa Sena Alyson Felipe (57219196306) Mendes Thiago Teixeira (37117395300) Veneroso Christiano Eduardo (46462057100) Torres Cabido Christian Emmanuel (38761109300) Sevilio De Oliveira Júnior Mario Norberto (57219193951)	57219198137 57190859703 22933654200 57219196306 37117395300 46462057100 38761109300 57219193951	Thermoregulatory and metabolic responses to a half-marathon run in hot humid conditions	2020	2020	Journal of Thermal Biology	93		102734				4	10.1016/j.jtherbio.2020.102734	https://www.scopus.com/inward/record.uri?eid=2-s2.0-85091632863&doi=10.1016%2fj.jtherbio.2020.102734&partnerID=40&md5=a3b218e1e79bea6685581a7189f74f20	Athletics		Adult		24.6	27		trained	not considered	Marathon	o	This study describes the thermoregulatory and metabolic responses during a simulated half-marathon (21 km) run performed outdoors in a hot humid environment. Ten male runners were recruited for the study The run was carried out individually under solar radiation on a predetermined path in the following environmental conditions (ambient temperature: 27.96 ± 1.70 °C globe temperature: 28.52 ± 2.51 …	Exercise Heat stress Running	Adult Athletic Performance Body Temperature Regulation Hot Temperature Humans Humidity Male Marathon Running Oxygen Consumption Thermotolerance adult analysis of variance article brain temperature controlled study core temperature dependent variable environmental temperature exercise gas heart rate human humidity male oxygen consumption runner running simulation skin temperature solar radiation v…	Article	Final		Scopus	2-s2.0-85091632863
Hosokawa Y. Adams W.M. Casa D.J.	Hosokawa Yuri (57045446500) Adams William M. (55998963800) Casa Douglas J. (7004374101)	57045446500 55998963800 7004374101	Comparison of Esophageal Rectal and Gastrointestinal Temperatures During Passive Rest After Exercise in The Heat: The Influence of Hydration	2017	2010	Journal of sport rehabilitation	26	2		1			4	10.1123/jsr.2016-0022	https://www.scopus.com/inward/record.uri?eid=2-s2.0-85042359416&doi=10.1123%2fjsr.2016-0022&partnerID=40&md5=01d7038ad9f0a53736184e9215d370d3	Physiology		Young Adult	Male	30	33		trained	not considered	Physiology		Context: It is unknown how valid esophageal rectal and gastrointestinal temperatures (TES TRE and TGI) compare after exercise-induced hyperthermia under different hydration states. Objective: To examine the differences between TES TRE and TGI during passive rest following exercise-induced hyperthermia under 2 different hydration states: euhydrated (EU) and hypohydrated (HY). Design: Randomized cr…	body temperature temperature device thermoregulation validity		Article	Final	All Open Access Bronze Open Access	Scopus	2-s2.0-85042359416
Ishii M. Okushima L. Moriyama H. Sase S. Fukuchi N. Both A.J.	Ishii M. (15131522800) Okushima L. (56246876900) Moriyama H. (15078147700) Sase S. (7003581477) Fukuchi N. (57188731797) Both A.J. (13406412100)	15131522800 56246876900 15078147700 7003581477 57188731797 13406412100	Experimental study of natural ventilation in an openroof greenhouse during the summer	2015	2010	Acta Horticulturae	1107			67	74	7	4	10.17660/ActaHortic.2015.1107.8	https://www.scopus.com/inward/record.uri?eid=2-s2.0-84962567912&doi=10.17660%2fActaHortic.2015.1107.8&partnerID=40&md5=cfaeb8eac1656f0db723f4574f579011	Built Environment										i	Adequate control of greenhouse environmental parameters is very important for successful plant growth and development. Typical methods for preventing excessive temperature increases are ventilation to exchange internal air with cooler external air shading to decrease incoming solar radiation and evaporative cooling. Particularly ventilation is one of the most important techniques for controlling …	Air temperature Cooling Solar radiation Wet-bulb globe temperature Wind velocity and direction		Article	Final		Scopus	2-s2.0-84962567912
Tsuji M. Kume M. Tuneoka H. Yoshida T.	Tsuji Michio (55351046900) Kume Masashi (36922901700) Tuneoka Hideyuki (55839330000) Yoshida Tetsuya (55700615100)	55351046900 36922901700 55839330000 55700615100	Differences in the heat stress associated with white sportswear and being semi-nude in exercising humans under conditions of radiant heat and wind at a wet bulb globe temperature of greater than 28 °C	2014	2010	International Journal of Biometeorology	58	6		1393	1402	9	4	10.1007/s00484-013-0722-3	https://www.scopus.com/inward/record.uri?eid=2-s2.0-84904269109&doi=10.1007%2fs00484-013-0722-3&partnerID=40&md5=d2934c89a8a4c14218dc4b5529ad2b37	Athletics		Adult	Male	28.6	28.8		none	light	Athlete	o	This study investigated whether wearing common white sportswear can reduce heat stress more than being semi-nude during exercise of different intensities performed under radiant heat and wind conditions such as a hot summer day. After a 20-min rest period eight male subjects performed three 20 min sessions of cycling exercise at a load intensity of 20 % or 50 % of their peak oxygen uptake (VO2pea…	Heat storage Radiant load Total sweat loss Wind	Adult Body Temperature Body Temperature Regulation Clothing Color Cotton Fiber Exercise Heart Rate Hot Temperature Humans Male Polyesters Regional Blood Flow Skin Stress Physiological Sunlight Thermosensing Wind Young Adult Gossypium hirsutum polyester adult adverse effects blood flow body temperature clothing color cotton exercise heart rate heat human male physiological stress physiology skin s…	Article	Final		Scopus	2-s2.0-84904269109
Vesić Z. Vukašinović-Vesić M. Dinčić D. Šurbatović M. Radaković S.S.	Vesić Zoran (36118284400) Vukašinović-Vesić Milica (56132883000) Dinčić Dragan (6603052715) Šurbatović Maja (9232887700) Radaković Sonja S. (9232887900)	36118284400 56132883000 6603052715 9232887700 9232887900	The effects of acclimatization on blood clotting parameters in exertional heat stress [Uticaj aklimatizacije na pokazatelje hemostaze u toplotnom stresu usled fizičkog napora]	2013	2010	Vojnosanitetski Pregled	70	7		670	674	4	4	10.2298/VSP120630013V	https://www.scopus.com/inward/record.uri?eid=2-s2.0-84879630261&doi=10.2298%2fVSP120630013V&partnerID=40&md5=3fa5566840f6d02d3c1ce7340ec74813	Occupation		Adult	Male	16	29		both	not considered	Military	o	Background/Aim. Exertional heat stress is a common problem in military services. Considering the coagulation abnormalities are of major importance in development of severe heat stroke we wanted to examine changes in hemostatic parameters in soldiers during exertional heat stress test as well as the effects of a 10-day passive or active acclimatization in a climatic chamber. Methods. A total of 40…	Acclimatization Blood coagulation Heat stress disorders Military personnel Physical exertion Serbia	Acclimatization Blood Coagulation Body Temperature Heat Stress Disorders Hot Temperature Humans Male Military Personnel Physical Exertion Thrombosis Young Adult antithrombin III acclimatization adult aerobic capacity article blood clotting parameters body fat body height body mass controlled study exercise heat stress hemostasis human human experiment male normal human physical activity physiolog…	Article	Final	All Open Access Gold Open Access Green Open Access	Scopus	2-s2.0-84879630261
Radaković S. Marić J. Šurbatović M. Vasiljević N. Milivojević M.	Radaković Sonja (9232887900) Marić Jelena (6602218323) Šurbatović Maja (9232887700) Vasiljević Nada (56397955700) Milivojević Mladen (57224750249)	9232887900 6602218323 9232887700 56397955700 57224750249	Influence of acclimatization on serum enzyme changes in soldiers during exertional heat stress [Uticaj aklimatizacije na promene koncentracija enzima u serumu vojnika izloženih toplotnom stresu usled fizičkog napora]	2009	2000	Vojnosanitetski Pregled	66	5		359	364	5	4	10.2298/VSP0905359R	https://www.scopus.com/inward/record.uri?eid=2-s2.0-67549086382&doi=10.2298%2fVSP0905359R&partnerID=40&md5=b96d8d86d4cb157819a7d395f960d3ff	Occupation		Adult	Male	16	29		both	not considered	Military	o	Background/Aim. Exertional heat stress is common problem in military services. The aim was to exemine changes in serum concentrations of some enzymes in soldiers during exertional heat stress test (EHST) as well as the effects of 10-days passive or active acclimatization in climatic chamber. Methods. Forty male soldiers with high aerobic capacity performed EHST either in cool (20°C 16°C Wet bulb …	Acclimatization Enzymes Exertion Heat stress disorders Military personnel Serum	alanine aminotransferase aspartate aminotransferase creatine kinase lactate dehydrogenase aerobic capacity article blood sampling controlled study enzyme blood level heart rate heat stress human male normal human physical stress soldier temperature acclimatization tympanic temperature	Article	Final	All Open Access Gold Open Access Green Open Access	Scopus	2-s2.0-67549086382
MInami Y. Ooka R. Sawasaki S. Sakoi T. Tsuzuki K.	MInami Yuriko (35754880100) Ooka Ryozo (6602835302) Sawasaki Shinsuke (37113155300) Sakoi Tomonori (16679324200) Tsuzuki Kazuyo (7103367997)	35754880100 6602835302 37113155300 16679324200 7103367997	Modification of the sweating model in 2-node model and it's application to thermal safety for hot environment	2008	2000	Journal of Environmental Engineering	73	623		107	114	7	4	10.3130/aije.73.107	https://www.scopus.com/inward/record.uri?eid=2-s2.0-78649444375&doi=10.3130%2faije.73.107&partnerID=40&md5=2dd84f8da434f6d0149b83ff3105b562	Occupation							none	not considered		o	Recently due to global warming and the heal-island effect more and more people arc exposed to danger of heat disorder. The hot thermal environment can be evaluated by various indexes such as new Standard Effective Temperature (SET*) using the 2-Node Model (2nm) Wet Bulb Globe Temperature (WBGT) Predicted Heat Strain Model (PHS Model) and so on. The authors aim to develop a safety evaluation appro…	2-node model Hot environment IS07933 PHS model Thermal evaluation	Global warming Heat strains Hot environment Human bodies IS07933 Metabolic rates Node model Physiological response Safety evaluations Standard effective temperatures Subject experiment Thermal environment Thermal evaluation Thermal safety Wet-bulb Physiological models	Article	Final	All Open Access Bronze Open Access	Scopus	2-s2.0-78649444375
Lenzuni P. Del Gaudio M.	Lenzuni Paolo (56272644800) Del Gaudio Michele (23485178700)	56272644800 23485178700	Thermal comfort assessment in comfort-prone workplaces	2007	2000	Annals of Occupational Hygiene	51	6		543	551	8	4	10.1093/annhyg/mem032	https://www.scopus.com/inward/record.uri?eid=2-s2.0-38849138678&doi=10.1093%2fannhyg%2fmem032&partnerID=40&md5=1972f70c6f0bd2dce9c48b25b8c60404	Built Environment										o	This paper's main issue is a strong advocacy in favour of an a priori classification of thermal environments that can be really functional to comfort assessment: Class 1 environments where comfort conditions can be established (comfort-prone environments) and Class 2 environments where this is not practically feasible. The former which are also identified here as 'thermally unconstrained' environ…	Comfort Risk assessment Thermal environment	Cold Environment Design Heat Humans Occupational Exposure Risk Assessment Temperature Temperature Sense Workplace Data reduction Global warming Laws and legislation Optimization Risk assessment Standardization air temperature article cold environmental temperature heat heat acclimatization heat tolerance law priority journal risk assessment temperature work environment workplace Synthetic indexes…	Article	Final	All Open Access Bronze Open Access	Scopus	2-s2.0-38849138678
Shin-ya H. Nakai S. Yoshida T. Takahashi E.	Shin-ya Hiromi (7801452481) Nakai Seiichi (35608850300) Yoshida Tetsuya (55700615100) Takahashi Eiich (36502876600)	7801452481 35608850300 55700615100 36502876600	Effects of sportswear on thermoregulatory responses during exercise in a hot environment	2005	2000	Elsevier Ergonomics Book Series	3	C		65	70	5	4	10.1016/S1572-347X(05)80012-6	https://www.scopus.com/inward/record.uri?eid=2-s2.0-77957084559&doi=10.1016%2fS1572-347X%2805%2980012-6&partnerID=40&md5=a85acbf0335dfe263bea105d671640f9	Athletics		Adult	Male	28	28		none	cool	Physiology	o	To investigate if there are quantitative differences in heat stress associated with different types of sportswear we analyzed the differences in thermoregulatory responses between soccer (SC) baseball (BB) and fencing (FU) uniforms during exercise in a hot environment. Eight male subjects performed three 20-min cycling sessions at light intensity (250 W/m2) wearing FU SC or BB uniforms in a room …	Core temperature Esophageal temperature Heart rate Skin temperature		Article	Final		Scopus	2-s2.0-77957084559
Dor A. Pokroy R. Goldstein L. Barenboim E. Zilberberg M.	Dor Alex (8584766700) Pokroy Russell (6603485348) Goldstein Liav (9839891100) Barenboim Erez (6602376720) Zilberberg Michal (57510862400)	8584766700 6603485348 9839891100 6602376720 57510862400	Heat stress and carbon monoxide exposure during C-130 vehicle transportation	2005	2000	Aviation Space and Environmental Medicine	76	4		399	402	3	4		https://www.scopus.com/inward/record.uri?eid=2-s2.0-16244378936&partnerID=40&md5=b2dfb815454929bd255001255337e531	Occupation		Adult					climate	not considered	Air Crew	i	Introduction: Running gasoline engines in a confined space causes heat stress and carbon monoxide (CO) buildup. Loading the C-130 aircraft by driving the vehicles onto the platform may expose the C-130 cabin crew to these environmental hazards. This study was aimed at investigating heat stress and CO exposure in the C-130 cabin during vehicle airlift. Methods: There were four summer flights (two …	C-130 cabin cooling Cabin heat stress index Vehicle airlift	Adaptation Physiological Aircraft Carbon Monoxide Confined Spaces Environment Controlled Heat Stress Disorders Humans Military Personnel Occupational Exposure Vehicle Emissions carbon monoxide article circadian rhythm climate change comparative study correlation analysis disease exacerbation environmental health exhaust gas heat stress human measurement pollution transport summer temperature meas…	Article	Final		Scopus	2-s2.0-16244378936
Moran D.S. Pandolf K.B. Heled Y. Gonzalez R.R.	Moran D.S. (7102227999) Pandolf K.B. (7006234742) Heled Y. (6701472015) Gonzalez R.R. (7403455485)	7102227999 7006234742 6701472015 7403455485	Evaluation of the environmental stress index (ESI) for different terrestrial elevations below and above sea level	2004	2000	Journal of Thermal Biology	29	6		291	297	6	4	10.1016/j.jtherbio.2004.05.007	https://www.scopus.com/inward/record.uri?eid=2-s2.0-4043084180&doi=10.1016%2fj.jtherbio.2004.05.007&partnerID=40&md5=d9a9d98c0a332684e2512634c92f9289	Meteorology										o	The purpose of this study was to evaluate the recently developed environmental stress index (ESI) for different climatic conditions and terrestrial elevations below and above sea level and to evaluate a new and relatively small (5 mm) infra-red (IR) light sensor for reliability and for measuring global radiation (GR). Meteorological measurements were taken in 3 different climatic zones (hot/wet h…	Global radiation Light sensor Pyranometer Relative humidity Solar radiation	altitude analytic method article climate change environment environmental temperature global climate heat stress humidity infrared radiation meteorological phenomena radiation measurement reliability sea level sensor solar radiation	Article	Final		Scopus	2-s2.0-4043084180
McLellan T.M. Rhind S.G. Bell D.G.	McLellan T.M. (16453624200) Rhind S.G. (7006597494) Bell D.G. (7403647776)	16453624200 7006597494 7403647776	Body temperature in sedentary adults during moderate exercise: No effect from exercise the day before	2002	2000	Aviation Space and Environmental Medicine	73	12		1167	1175	8	4		https://www.scopus.com/inward/record.uri?eid=2-s2.0-0036897393&partnerID=40&md5=5e94ff9b139332cbb6857744e1b212a3	Occupation		Adult	Both	22.5	26.5		not	not considered	Military	o	Background: Epidemiological findings show a continued presence of exertional heat injury during military basic recruit training. Current guidelines do not consider the carry-over effects of prior exercise or exposure to high ambient temperatures on the risk of succumbing to heat illness. Hypothesis: From the epidemiological evidence we hypothesized that both prior exercise and exposure to hot env…	Basic training Heart rate Heat injury Rectal temperature Skin temperature	Adult Body Temperature Body Temperature Regulation Exercise Female Heart Rate Humans Male Oxygen Consumption Rectum adult article body temperature controlled study core temperature dynamic exercise environmental exposure environmental temperature female heart rate heat acclimatization heat injury human hydration male metabolic rate normal human physical activity rectum temperature skin temperatur…	Article	Final		Scopus	2-s2.0-0036897393
[truncated: 638 more rows]

## Sheet: Countries
Country	Count
Austria	1
Australia	26
Bangladesh	3
Belgium	1
Brazil	15
Bulgaria	1
Cambodia	1
Canada	9
China	34
Colombia	1
Costa Rica	1
Cyprus	3
Czech Republic	2
Egypt	2
El Salvador	4
Gambia	2
Germany	4
Ghana	3
Greece	4
Guatamala	5
Hong Kong	7
India	34
Indonesia	5
Iran	35
Iraq	1
Israel	3
Italy	10
Japan	67
Kenya	1
Malaysia	9
Mexico	2
Montenegro	1
Nicaragua	2
Nigeria	4
Portugual	3
Qatar	6
Saudi Arabia	8
Singapore	2
Slovakia	1
Slovenia	2
South Africa	2
South Korea	12
Spain	3
Sri Lanka	5
Sweden	2
Switzerland	1
Tanzania	1
Taiwan	6
Thailand	6
The Netherlands	2
Turkey	4
United Arab Emirates	1
United Kingdom	9
United States	144
Vietnam	1
